# Supplementary material for: Switching polymorph stabilities with impurities provides a thermodynamic route to benzamide form III
Source: Commun Chem. 2021 Mar 17;4:38. doi: 10.1038/s42004-021-00473-7 (PMC9814557; doi:10.1038/s42004-021-00473-7)
Supplement: Supplementary file 3 — Supplementary Data 1 [file 42004_2021_473_MOESM3_ESM.cif]

data_form_I_BZM
_cell_length_a               5.443765083258
_cell_length_b               4.98954180939106
_cell_length_c               20.28563182781
_cell_angle_alpha            90
_cell_angle_beta             93.4559537165075
_cell_angle_gamma            90
_symmetry_space_group_H-M        'P1'
_symmetry_Int_Tables_number      '1'
_symmetry_cell_setting           'triclinic'
loop_
_symmetry_equiv_pos_as_xyz
x,y,z

loop_
_atom_site_label
_atom_site_type_symbol
_atom_site_occupancy
_atom_site_fract_x
_atom_site_fract_y
_atom_site_fract_z
_atom_site_U_iso_or_equiv
C1  C  1.0000  0.78336  0.47183  0.93774  0.0000
C2  C  1.0000  0.21664  0.97183  0.56226  0.0000
C3  C  1.0000  0.21664  0.52817  0.06226  0.0000
C4  C  1.0000  0.78336  0.02817  0.43774  0.0000
C5  C  1.0000  0.97369  0.43227  0.88866  0.0000
C6  C  1.0000  0.02631  0.93227  0.61134  0.0000
C7  C  1.0000  0.02631  0.56773  0.11134  0.0000
C8  C  1.0000  0.97369  0.06773  0.38866  0.0000
C9  C  1.0000  0.14271  0.21971  0.89318  0.0000
C10  C  1.0000  0.85729  0.71971  0.60682  0.0000
C11  C  1.0000  0.85729  0.78029  0.10682  0.0000
C12  C  1.0000  0.14271  0.28029  0.39318  0.0000
C13  C  1.0000  0.32288  0.19672  0.84739  0.0000
C14  C  1.0000  0.67712  0.69672  0.65261  0.0000
C15  C  1.0000  0.67712  0.80328  0.15261  0.0000
C16  C  1.0000  0.32288  0.30328  0.34739  0.0000
C17  C  1.0000  0.33273  0.38280  0.79618  0.0000
C18  C  1.0000  0.66727  0.88280  0.70382  0.0000
C19  C  1.0000  0.66727  0.61720  0.20382  0.0000
C20  C  1.0000  0.33273  0.11720  0.29618  0.0000
C21  C  1.0000  0.16125  0.59127  0.79055  0.0000
C22  C  1.0000  0.83875  0.09127  0.70945  0.0000
C23  C  1.0000  0.83875  0.40873  0.20945  0.0000
C24  C  1.0000  0.16125  0.90873  0.29055  0.0000
C25  C  1.0000  0.98450  0.61751  0.83694  0.0000
C26  C  1.0000  0.01550  0.11751  0.66306  0.0000
C27  C  1.0000  0.01550  0.38249  0.16306  0.0000
C28  C  1.0000  0.98450  0.88249  0.33694  0.0000
H1  H  1.0000  0.75904  0.06809  0.95851  0.0000
H2  H  1.0000  0.24096  0.56809  0.54149  0.0000
H3  H  1.0000  0.24096  0.93191  0.04149  0.0000
H4  H  1.0000  0.75904  0.43191  0.45851  0.0000
H5  H  1.0000  0.57561  0.28143  0.00410  0.0000
H6  H  1.0000  0.42439  0.78143  0.49590  0.0000
H7  H  1.0000  0.42439  0.71857  0.99590  0.0000
H8  H  1.0000  0.57561  0.21857  0.50410  0.0000
H9  H  1.0000  0.13714  0.07420  0.93311  0.0000
H10  H  1.0000  0.86286  0.57420  0.56689  0.0000
H11  H  1.0000  0.86286  0.92580  0.06689  0.0000
H12  H  1.0000  0.13714  0.42580  0.43311  0.0000
H13  H  1.0000  0.45492  0.03245  0.85236  0.0000
H14  H  1.0000  0.54508  0.53245  0.64764  0.0000
H15  H  1.0000  0.54508  0.96755  0.14764  0.0000
H16  H  1.0000  0.45492  0.46755  0.35236  0.0000
H17  H  1.0000  0.47223  0.36452  0.76011  0.0000
H18  H  1.0000  0.52777  0.86452  0.73989  0.0000
H19  H  1.0000  0.52777  0.63548  0.23989  0.0000
H20  H  1.0000  0.47223  0.13548  0.26011  0.0000
H21  H  1.0000  0.16210  0.73316  0.74971  0.0000
H22  H  1.0000  0.83790  0.23316  0.75029  0.0000
H23  H  1.0000  0.83790  0.26684  0.25029  0.0000
H24  H  1.0000  0.16210  0.76684  0.24971  0.0000
H25  H  1.0000  0.85239  0.78145  0.83360  0.0000
H26  H  1.0000  0.14761  0.28145  0.66640  0.0000
H27  H  1.0000  0.14761  0.21855  0.16640  0.0000
H28  H  1.0000  0.85239  0.71855  0.33360  0.0000
N1  N  1.0000  0.71829  0.25916  0.97295  0.0000
N2  N  1.0000  0.28171  0.75916  0.52705  0.0000
N3  N  1.0000  0.28171  0.74084  0.02705  0.0000
N4  N  1.0000  0.71829  0.24084  0.47295  0.0000
O1  O  1.0000  0.68936  0.70039  0.94538  0.0000
O2  O  1.0000  0.31064  0.20039  0.55462  0.0000
O3  O  1.0000  0.31064  0.29961  0.05462  0.0000
O4  O  1.0000  0.68936  0.79961  0.44538  0.0000

data_form-I-BZM[97%]:NCM[3%]-A
_cell_length_a               21.689611180665
_cell_length_b               9.97983781905713
_cell_length_c               20.3158403825695
_cell_angle_alpha            90.1039771508636
_cell_angle_beta             93.5628248643944
_cell_angle_gamma            89.991669390321
_symmetry_space_group_H-M        'P1'
_symmetry_Int_Tables_number      '1'
_symmetry_cell_setting           'triclinic'
loop_
_symmetry_equiv_pos_as_xyz
x,y,z

loop_
_atom_site_label
_atom_site_type_symbol
_atom_site_occupancy
_atom_site_fract_x
_atom_site_fract_y
_atom_site_fract_z
_atom_site_U_iso_or_equiv
C1  C  1.0000  0.95843  0.01354  0.43758  0.0000
C2  C  1.0000  0.45859  0.01369  0.43775  0.0000
C3  C  1.0000  0.20877  0.73639  0.93782  0.0000
C4  C  1.0000  0.70804  0.73683  0.93727  0.0000
C5  C  1.0000  0.00888  0.81071  0.83653  0.0000
C6  C  1.0000  0.50864  0.81002  0.83713  0.0000
C7  C  1.0000  0.01666  0.56010  0.66302  0.0000
C8  C  1.0000  0.51721  0.56028  0.66289  0.0000
C9  C  1.0000  0.01673  0.06004  0.66294  0.0000
C10  C  1.0000  0.51673  0.06031  0.66313  0.0000
C11  C  1.0000  0.01755  0.18625  0.16405  0.0000
C12  C  1.0000  0.51690  0.18967  0.16306  0.0000
C13  C  1.0000  0.01684  0.68961  0.16297  0.0000
C14  C  1.0000  0.51675  0.68984  0.16292  0.0000
C15  C  1.0000  0.25793  0.31075  0.83740  0.0000
C16  C  1.0000  0.75878  0.31002  0.83738  0.0000
C17  C  1.0000  0.25872  0.80990  0.83712  0.0000
C18  C  1.0000  0.75849  0.81014  0.83688  0.0000
C19  C  1.0000  0.25867  0.94006  0.33701  0.0000
C20  C  1.0000  0.75837  0.93907  0.33689  0.0000
C21  C  1.0000  0.25875  0.44001  0.33709  0.0000
C22  C  1.0000  0.75922  0.43840  0.33566  0.0000
C23  C  1.0000  0.26686  0.56021  0.66304  0.0000
C24  C  1.0000  0.76672  0.55990  0.66312  0.0000
C25  C  1.0000  0.20864  0.01357  0.43777  0.0000
C26  C  1.0000  0.70852  0.01314  0.43769  0.0000
C27  C  1.0000  0.26686  0.06031  0.66326  0.0000
C28  C  1.0000  0.76676  0.05986  0.66294  0.0000
C29  C  1.0000  0.26665  0.18983  0.16281  0.0000
C30  C  1.0000  0.76746  0.19017  0.16324  0.0000
C31  C  1.0000  0.26693  0.68956  0.16305  0.0000
C32  C  1.0000  0.76736  0.69122  0.16046  0.0000
C33  C  1.0000  0.20862  0.51357  0.43779  0.0000
C34  C  1.0000  0.70968  0.51251  0.43670  0.0000
C35  C  1.0000  0.31672  0.26294  0.06208  0.0000
C36  C  1.0000  0.81948  0.26720  0.06450  0.0000
C37  C  1.0000  0.31710  0.76272  0.06242  0.0000
C38  C  1.0000  0.81591  0.76869  0.05963  0.0000
C39  C  1.0000  0.31714  0.48698  0.56235  0.0000
C40  C  1.0000  0.81694  0.48635  0.56246  0.0000
C41  C  1.0000  0.31714  0.98711  0.56255  0.0000
C42  C  1.0000  0.81694  0.98631  0.56224  0.0000
C43  C  1.0000  0.00603  0.03267  0.38840  0.0000
C44  C  1.0000  0.50617  0.03287  0.38861  0.0000
C45  C  1.0000  0.00619  0.53355  0.38895  0.0000
C46  C  1.0000  0.50640  0.53306  0.38869  0.0000
C47  C  1.0000  0.00673  0.21802  0.88869  0.0000
C48  C  1.0000  0.50630  0.21708  0.88868  0.0000
C49  C  1.0000  0.95849  0.51383  0.43794  0.0000
C50  C  1.0000  0.45878  0.51373  0.43777  0.0000
C51  C  1.0000  0.00639  0.71886  0.88843  0.0000
C52  C  1.0000  0.50618  0.71701  0.88854  0.0000
C53  C  1.0000  0.01917  0.28146  0.11371  0.0000
C54  C  1.0000  0.51949  0.28238  0.11154  0.0000
C55  C  1.0000  0.01941  0.78232  0.11144  0.0000
C56  C  1.0000  0.51924  0.78274  0.11147  0.0000
C57  C  1.0000  0.01933  0.46717  0.61144  0.0000
C58  C  1.0000  0.52002  0.46737  0.61131  0.0000
C59  C  1.0000  0.01933  0.96716  0.61134  0.0000
C60  C  1.0000  0.51945  0.96736  0.61157  0.0000
C61  C  1.0000  0.25513  0.21775  0.88877  0.0000
C62  C  1.0000  0.75648  0.21719  0.88889  0.0000
C63  C  1.0000  0.25634  0.71715  0.88865  0.0000
C64  C  1.0000  0.75589  0.71744  0.88839  0.0000
C65  C  1.0000  0.25621  0.03294  0.38863  0.0000
C66  C  1.0000  0.75599  0.03221  0.38842  0.0000
C67  C  1.0000  0.25622  0.53296  0.38868  0.0000
C68  C  1.0000  0.75713  0.53138  0.38732  0.0000
C69  C  1.0000  0.26914  0.28253  0.11127  0.0000
C70  C  1.0000  0.77084  0.28464  0.11261  0.0000
C71  C  1.0000  0.95978  0.23813  0.93850  0.0000
C72  C  1.0000  0.45864  0.23628  0.93776  0.0000
C73  C  1.0000  0.26946  0.78224  0.11152  0.0000
C74  C  1.0000  0.76906  0.78610  0.10974  0.0000
C75  C  1.0000  0.26954  0.46734  0.61144  0.0000
C76  C  1.0000  0.76934  0.46691  0.61156  0.0000
C77  C  1.0000  0.26954  0.96749  0.61164  0.0000
C78  C  1.0000  0.76934  0.96695  0.61134  0.0000
C79  C  1.0000  0.97694  0.36082  0.60699  0.0000
C80  C  1.0000  0.47758  0.36109  0.60678  0.0000
C81  C  1.0000  0.97690  0.86089  0.60688  0.0000
C82  C  1.0000  0.47705  0.86103  0.60709  0.0000
C83  C  1.0000  0.97590  0.38645  0.11307  0.0000
C84  C  1.0000  0.47693  0.38842  0.10710  0.0000
C85  C  1.0000  0.97667  0.88800  0.10682  0.0000
C86  C  1.0000  0.47672  0.88885  0.10722  0.0000
C87  C  1.0000  0.04896  0.11134  0.89253  0.0000
C88  C  1.0000  0.54897  0.11124  0.89306  0.0000
C89  C  1.0000  0.04884  0.61264  0.89310  0.0000
C90  C  1.0000  0.54871  0.61092  0.89272  0.0000
C91  C  1.0000  0.04862  0.13866  0.39274  0.0000
C92  C  1.0000  0.54862  0.13912  0.39290  0.0000
C93  C  1.0000  0.95865  0.73926  0.93736  0.0000
C94  C  1.0000  0.45860  0.73624  0.93772  0.0000
C95  C  1.0000  0.04849  0.64002  0.39338  0.0000
C96  C  1.0000  0.54898  0.63903  0.39320  0.0000
C97  C  1.0000  0.22666  0.38872  0.10698  0.0000
C98  C  1.0000  0.72807  0.39026  0.10811  0.0000
C99  C  1.0000  0.22688  0.88824  0.10708  0.0000
C100  C  1.0000  0.72627  0.89167  0.10669  0.0000
C101  C  1.0000  0.22714  0.36101  0.60694  0.0000
C102  C  1.0000  0.72692  0.36061  0.60713  0.0000
C103  C  1.0000  0.22713  0.86116  0.60712  0.0000
C104  C  1.0000  0.72688  0.86073  0.60691  0.0000
C105  C  1.0000  0.29765  0.11158  0.89317  0.0000
C106  C  1.0000  0.79909  0.11125  0.89307  0.0000
C107  C  1.0000  0.29896  0.61122  0.89295  0.0000
C108  C  1.0000  0.79850  0.61149  0.89293  0.0000
C109  C  1.0000  0.29873  0.13905  0.39304  0.0000
C110  C  1.0000  0.79856  0.13823  0.39270  0.0000
C111  C  1.0000  0.29872  0.63911  0.39308  0.0000
C112  C  1.0000  0.79975  0.63738  0.39126  0.0000
C113  C  1.0000  0.43171  0.39966  0.15275  0.0000
C114  C  1.0000  0.06574  0.26428  0.06313  0.0000
C115  C  1.0000  0.56718  0.26288  0.06250  0.0000
C116  C  1.0000  0.93140  0.89895  0.15243  0.0000
C117  C  1.0000  0.43161  0.89997  0.15301  0.0000
C118  C  1.0000  0.93179  0.34948  0.65270  0.0000
C119  C  1.0000  0.43227  0.34982  0.65233  0.0000
C120  C  1.0000  0.93175  0.84961  0.65260  0.0000
C121  C  1.0000  0.43183  0.84974  0.65273  0.0000
C122  C  1.0000  0.09373  0.09985  0.84641  0.0000
C123  C  1.0000  0.59402  0.10007  0.84721  0.0000
C124  C  1.0000  0.09383  0.60035  0.84725  0.0000
C125  C  1.0000  0.59377  0.59992  0.84687  0.0000
C126  C  1.0000  0.09391  0.14910  0.34713  0.0000
C127  C  1.0000  0.59373  0.15003  0.34713  0.0000
C128  C  1.0000  0.09373  0.65130  0.34775  0.0000
C129  C  1.0000  0.59408  0.65014  0.34742  0.0000
C130  C  1.0000  0.18192  0.34972  0.65259  0.0000
C131  C  1.0000  0.68179  0.34937  0.65287  0.0000
C132  C  1.0000  0.18193  0.84977  0.65276  0.0000
C133  C  1.0000  0.68175  0.84948  0.65264  0.0000
C134  C  1.0000  0.18166  0.40024  0.15287  0.0000
C135  C  1.0000  0.68202  0.39952  0.15293  0.0000
C136  C  1.0000  0.06708  0.76286  0.06245  0.0000
C137  C  1.0000  0.56672  0.76325  0.06219  0.0000
C138  C  1.0000  0.18171  0.89944  0.15280  0.0000
C139  C  1.0000  0.68134  0.90023  0.15280  0.0000
C140  C  1.0000  0.34305  0.10055  0.84769  0.0000
C141  C  1.0000  0.84409  0.10018  0.84717  0.0000
C142  C  1.0000  0.34397  0.60004  0.84707  0.0000
C143  C  1.0000  0.84371  0.60028  0.84726  0.0000
C144  C  1.0000  0.34378  0.15018  0.34721  0.0000
C145  C  1.0000  0.84360  0.14906  0.34684  0.0000
C146  C  1.0000  0.34379  0.65024  0.34728  0.0000
C147  C  1.0000  0.84434  0.64854  0.34491  0.0000
C148  C  1.0000  0.93233  0.30577  0.20501  0.0000
C149  C  1.0000  0.42932  0.30640  0.20371  0.0000
C150  C  1.0000  0.92897  0.80549  0.20329  0.0000
C151  C  1.0000  0.42929  0.80650  0.20389  0.0000
C152  C  1.0000  0.92934  0.44290  0.70374  0.0000
C153  C  1.0000  0.42965  0.44332  0.70331  0.0000
C154  C  1.0000  0.92934  0.94302  0.70365  0.0000
C155  C  1.0000  0.42931  0.94324  0.70373  0.0000
C156  C  1.0000  0.09594  0.19332  0.79553  0.0000
C157  C  1.0000  0.59617  0.19323  0.79619  0.0000
C158  C  1.0000  0.06696  0.48665  0.56237  0.0000
C159  C  1.0000  0.56772  0.48689  0.56225  0.0000
C160  C  1.0000  0.09613  0.69279  0.79592  0.0000
C161  C  1.0000  0.59607  0.69347  0.79604  0.0000
C162  C  1.0000  0.09638  0.05500  0.29637  0.0000
C163  C  1.0000  0.59614  0.05621  0.29625  0.0000
C164  C  1.0000  0.09639  0.55769  0.29685  0.0000
C165  C  1.0000  0.59637  0.55686  0.29630  0.0000
C166  C  1.0000  0.17942  0.44316  0.70361  0.0000
C167  C  1.0000  0.67939  0.44283  0.70390  0.0000
C168  C  1.0000  0.17943  0.94315  0.70382  0.0000
C169  C  1.0000  0.67937  0.94291  0.70368  0.0000
C170  C  1.0000  0.17940  0.30704  0.20388  0.0000
C171  C  1.0000  0.67897  0.30471  0.20312  0.0000
C172  C  1.0000  0.17935  0.80618  0.20375  0.0000
C173  C  1.0000  0.67955  0.80473  0.20281  0.0000
C174  C  1.0000  0.34569  0.19421  0.79695  0.0000
C175  C  1.0000  0.84619  0.19352  0.79621  0.0000
C176  C  1.0000  0.34616  0.69329  0.79609  0.0000
C177  C  1.0000  0.84608  0.69346  0.79626  0.0000
C178  C  1.0000  0.34604  0.05679  0.29613  0.0000
C179  C  1.0000  0.84580  0.05533  0.29590  0.0000
C180  C  1.0000  0.06695  0.98660  0.56226  0.0000
C181  C  1.0000  0.56708  0.98685  0.56250  0.0000
C182  C  1.0000  0.34611  0.55679  0.29624  0.0000
C183  C  1.0000  0.84612  0.55537  0.29365  0.0000
C184  C  1.0000  0.97390  0.19904  0.21087  0.0000
C185  C  1.0000  0.47250  0.20242  0.20927  0.0000
C186  C  1.0000  0.97219  0.70167  0.20892  0.0000
C187  C  1.0000  0.47244  0.70246  0.20925  0.0000
C188  C  1.0000  0.97236  0.54717  0.70931  0.0000
C189  C  1.0000  0.47271  0.54751  0.70899  0.0000
C190  C  1.0000  0.97242  0.04719  0.70923  0.0000
C191  C  1.0000  0.47235  0.04749  0.70935  0.0000
C192  C  1.0000  0.05309  0.95123  0.29084  0.0000
C193  C  1.0000  0.55310  0.95197  0.29086  0.0000
C194  C  1.0000  0.05349  0.45318  0.29138  0.0000
C195  C  1.0000  0.55314  0.45298  0.29067  0.0000
C196  C  1.0000  0.05299  0.29777  0.79049  0.0000
C197  C  1.0000  0.55295  0.29712  0.79075  0.0000
C198  C  1.0000  0.05309  0.79697  0.79016  0.0000
C199  C  1.0000  0.55293  0.79754  0.79077  0.0000
C200  C  1.0000  0.22249  0.54736  0.70925  0.0000
C201  C  1.0000  0.72243  0.54709  0.70943  0.0000
C202  C  1.0000  0.20730  0.23685  0.93774  0.0000
C203  C  1.0000  0.70902  0.23636  0.93822  0.0000
C204  C  1.0000  0.22248  0.04739  0.70948  0.0000
C205  C  1.0000  0.72245  0.04709  0.70924  0.0000
C206  C  1.0000  0.22244  0.20278  0.20923  0.0000
C207  C  1.0000  0.72228  0.20103  0.20869  0.0000
C208  C  1.0000  0.22255  0.70226  0.20929  0.0000
C209  C  1.0000  0.72314  0.70140  0.20707  0.0000
C210  C  1.0000  0.30291  0.95273  0.29062  0.0000
C211  C  1.0000  0.80261  0.95138  0.29050  0.0000
C212  C  1.0000  0.30302  0.45264  0.29075  0.0000
C213  C  1.0000  0.80301  0.45118  0.28879  0.0000
C214  C  1.0000  0.30255  0.29825  0.79139  0.0000
C215  C  1.0000  0.80297  0.29742  0.79092  0.0000
C216  C  1.0000  0.30297  0.79726  0.79073  0.0000
C217  C  1.0000  0.80291  0.79744  0.79068  0.0000
C218  C  1.0000  0.00857  0.93935  0.33698  0.0000
C219  C  1.0000  0.50876  0.93962  0.33715  0.0000
C220  C  1.0000  0.00907  0.44036  0.33753  0.0000
C221  C  1.0000  0.50884  0.44033  0.33699  0.0000
C222  C  1.0000  0.00906  0.31088  0.83720  0.0000
C223  C  1.0000  0.50867  0.30976  0.83711  0.0000
H1  H  1.0000  0.95273  0.21548  0.45846  0.0000
H2  H  1.0000  0.45289  0.21566  0.45853  0.0000
H3  H  1.0000  0.20288  0.53439  0.95823  0.0000
H4  H  1.0000  0.70308  0.53514  0.95868  0.0000
H5  H  1.0000  0.97607  0.35806  0.33448  0.0000
H6  H  1.0000  0.47557  0.35857  0.33363  0.0000
H7  H  1.0000  0.04979  0.64214  0.66632  0.0000
H8  H  1.0000  0.55036  0.64227  0.66633  0.0000
H9  H  1.0000  0.04989  0.14201  0.66625  0.0000
H10  H  1.0000  0.54986  0.14233  0.66647  0.0000
H11  H  1.0000  0.05050  0.10383  0.16581  0.0000
H12  H  1.0000  0.55015  0.10785  0.16635  0.0000
H13  H  1.0000  0.05039  0.60836  0.16646  0.0000
H14  H  1.0000  0.55000  0.60802  0.16607  0.0000
H15  H  1.0000  0.22547  0.85816  0.33378  0.0000
H16  H  1.0000  0.72509  0.85732  0.33369  0.0000
H17  H  1.0000  0.22557  0.35807  0.33388  0.0000
H18  H  1.0000  0.72597  0.35657  0.33269  0.0000
H19  H  1.0000  0.22471  0.39261  0.83406  0.0000
H20  H  1.0000  0.72550  0.39177  0.83429  0.0000
H21  H  1.0000  0.22542  0.89161  0.83393  0.0000
H22  H  1.0000  0.72521  0.89188  0.83357  0.0000
H23  H  1.0000  0.29999  0.64223  0.66637  0.0000
H24  H  1.0000  0.79987  0.64188  0.66640  0.0000
H25  H  1.0000  0.20290  0.21548  0.45864  0.0000
H26  H  1.0000  0.70281  0.21517  0.45823  0.0000
H27  H  1.0000  0.30000  0.14232  0.66664  0.0000
H28  H  1.0000  0.79995  0.14178  0.66626  0.0000
H29  H  1.0000  0.29986  0.10795  0.16600  0.0000
H30  H  1.0000  0.80077  0.10848  0.16652  0.0000
H31  H  1.0000  0.30023  0.60786  0.16634  0.0000
H32  H  1.0000  0.80114  0.61030  0.16270  0.0000
H33  H  1.0000  0.20291  0.71545  0.45871  0.0000
H34  H  1.0000  0.70412  0.71463  0.45759  0.0000
H35  H  1.0000  0.32305  0.28513  0.54154  0.0000
H36  H  1.0000  0.82273  0.28444  0.54155  0.0000
H37  H  1.0000  0.32295  0.78528  0.54163  0.0000
H38  H  1.0000  0.82254  0.78443  0.54125  0.0000
H39  H  1.0000  0.32266  0.46484  0.04160  0.0000
H40  H  1.0000  0.82502  0.46939  0.04430  0.0000
H41  H  1.0000  0.32262  0.96448  0.04151  0.0000
H42  H  1.0000  0.82352  0.97189  0.04227  0.0000
H43  H  1.0000  0.90808  0.14308  0.00508  0.0000
H44  H  1.0000  0.40688  0.14039  0.00397  0.0000
H45  H  1.0000  0.90619  0.64498  0.00335  0.0000
H46  H  1.0000  0.40710  0.64044  0.00421  0.0000
H47  H  1.0000  0.90676  0.10920  0.50410  0.0000
H48  H  1.0000  0.40696  0.10961  0.50427  0.0000
H49  H  1.0000  0.95233  0.71569  0.45858  0.0000
H50  H  1.0000  0.45304  0.71564  0.45860  0.0000
H51  H  1.0000  0.90648  0.60923  0.50430  0.0000
H52  H  1.0000  0.40705  0.60953  0.50423  0.0000
H53  H  1.0000  0.11878  0.39102  0.49594  0.0000
H54  H  1.0000  0.61931  0.39119  0.49559  0.0000
H55  H  1.0000  0.11883  0.89085  0.49592  0.0000
H56  H  1.0000  0.61891  0.89105  0.49609  0.0000
H57  H  1.0000  0.11640  0.36080  0.99651  0.0000
H58  H  1.0000  0.61910  0.35854  0.99633  0.0000
H59  H  1.0000  0.11866  0.85830  0.99578  0.0000
H60  H  1.0000  0.61827  0.85883  0.99562  0.0000
H61  H  1.0000  0.15688  0.10927  0.50424  0.0000
H62  H  1.0000  0.65695  0.10926  0.50418  0.0000
H63  H  1.0000  0.15690  0.60924  0.50430  0.0000
H64  H  1.0000  0.65828  0.60868  0.50331  0.0000
H65  H  1.0000  0.15575  0.14097  0.00395  0.0000
H66  H  1.0000  0.65740  0.14040  0.00450  0.0000
H67  H  1.0000  0.15719  0.64060  0.00423  0.0000
H68  H  1.0000  0.65640  0.64117  0.00375  0.0000
H69  H  1.0000  0.36894  0.39140  0.49586  0.0000
H70  H  1.0000  0.86869  0.39072  0.49598  0.0000
H71  H  1.0000  0.95281  0.03605  0.95812  0.0000
H72  H  1.0000  0.45303  0.03430  0.95836  0.0000
H73  H  1.0000  0.36889  0.89151  0.49599  0.0000
H74  H  1.0000  0.86855  0.89065  0.49567  0.0000
H75  H  1.0000  0.36853  0.35848  0.99579  0.0000
H76  H  1.0000  0.87115  0.36329  0.99862  0.0000
H77  H  1.0000  0.36871  0.85822  0.99589  0.0000
H78  H  1.0000  0.86786  0.86594  0.99444  0.0000
H79  H  1.0000  0.97828  0.28784  0.56715  0.0000
H80  H  1.0000  0.47900  0.28809  0.56696  0.0000
H81  H  1.0000  0.97820  0.78796  0.56702  0.0000
H82  H  1.0000  0.47841  0.78807  0.56725  0.0000
H83  H  1.0000  0.97525  0.46304  0.07461  0.0000
H84  H  1.0000  0.47822  0.46117  0.06728  0.0000
H85  H  1.0000  0.97767  0.96022  0.06672  0.0000
H86  H  1.0000  0.47792  0.96170  0.06744  0.0000
H87  H  1.0000  0.04777  0.03838  0.93226  0.0000
H88  H  1.0000  0.54790  0.03861  0.93294  0.0000
H89  H  1.0000  0.04758  0.54045  0.93316  0.0000
H90  H  1.0000  0.54760  0.53801  0.93249  0.0000
H91  H  1.0000  0.04736  0.21193  0.43247  0.0000
H92  H  1.0000  0.54737  0.21227  0.43267  0.0000
H93  H  1.0000  0.95359  0.53816  0.95943  0.0000
H94  H  1.0000  0.45312  0.53434  0.95846  0.0000
H95  H  1.0000  0.04702  0.71312  0.43314  0.0000
H96  H  1.0000  0.54784  0.71182  0.43314  0.0000
H97  H  1.0000  0.22789  0.46149  0.06716  0.0000
H98  H  1.0000  0.72992  0.46436  0.06895  0.0000
H99  H  1.0000  0.22810  0.96094  0.06724  0.0000
H100  H  1.0000  0.72714  0.96597  0.06753  0.0000
H101  H  1.0000  0.22852  0.28807  0.56709  0.0000
H102  H  1.0000  0.72821  0.28768  0.56726  0.0000
H103  H  1.0000  0.22850  0.78828  0.56724  0.0000
H104  H  1.0000  0.72813  0.78787  0.56701  0.0000
H105  H  1.0000  0.29627  0.03856  0.93286  0.0000
H106  H  1.0000  0.79796  0.03830  0.93282  0.0000
H107  H  1.0000  0.29789  0.53855  0.93282  0.0000
H108  H  1.0000  0.79738  0.53906  0.93290  0.0000
H109  H  1.0000  0.29758  0.21190  0.43295  0.0000
H110  H  1.0000  0.79741  0.21134  0.43250  0.0000
H111  H  1.0000  0.29751  0.71205  0.43295  0.0000
H112  H  1.0000  0.79895  0.71024  0.43122  0.0000
H113  H  1.0000  0.39851  0.48168  0.14782  0.0000
H114  H  1.0000  0.07279  0.28476  0.54152  0.0000
H115  H  1.0000  0.57339  0.28499  0.54126  0.0000
H116  H  1.0000  0.89791  0.98042  0.14728  0.0000
H117  H  1.0000  0.39842  0.98203  0.14824  0.0000
H118  H  1.0000  0.89870  0.26722  0.64777  0.0000
H119  H  1.0000  0.39918  0.26759  0.64728  0.0000
H120  H  1.0000  0.89861  0.76744  0.64765  0.0000
H121  H  1.0000  0.39872  0.76753  0.64775  0.0000
H122  H  1.0000  0.12720  0.23097  0.35202  0.0000
H123  H  1.0000  0.62688  0.23220  0.35191  0.0000
H124  H  1.0000  0.12678  0.73360  0.35272  0.0000
H125  H  1.0000  0.62731  0.73211  0.35240  0.0000
H126  H  1.0000  0.12677  0.01748  0.85090  0.0000
H127  H  1.0000  0.62730  0.01817  0.85208  0.0000
H128  H  1.0000  0.12691  0.51812  0.85231  0.0000
H129  H  1.0000  0.62699  0.51792  0.85159  0.0000
H130  H  1.0000  0.14881  0.26752  0.64760  0.0000
H131  H  1.0000  0.64867  0.26719  0.64794  0.0000
H132  H  1.0000  0.14883  0.76755  0.64776  0.0000
H133  H  1.0000  0.64862  0.76733  0.64769  0.0000
H134  H  1.0000  0.14863  0.48262  0.14816  0.0000
H135  H  1.0000  0.64871  0.48131  0.14801  0.0000
H136  H  1.0000  0.07289  0.78464  0.54160  0.0000
H137  H  1.0000  0.57306  0.78490  0.54179  0.0000
H138  H  1.0000  0.14850  0.98143  0.14792  0.0000
H139  H  1.0000  0.64785  0.98181  0.14889  0.0000
H140  H  1.0000  0.37699  0.23220  0.35211  0.0000
H141  H  1.0000  0.87677  0.23117  0.35160  0.0000
H142  H  1.0000  0.37697  0.73232  0.35217  0.0000
H143  H  1.0000  0.87749  0.73074  0.34950  0.0000
H144  H  1.0000  0.37620  0.01843  0.85261  0.0000
H145  H  1.0000  0.87734  0.01820  0.85191  0.0000
H146  H  1.0000  0.37724  0.51812  0.85187  0.0000
H147  H  1.0000  0.87698  0.51839  0.85222  0.0000
H148  H  1.0000  0.89707  0.31797  0.24072  0.0000
H149  H  1.0000  0.39429  0.31515  0.23966  0.0000
H150  H  1.0000  0.89364  0.81358  0.23893  0.0000
H151  H  1.0000  0.39432  0.81514  0.23992  0.0000
H152  H  1.0000  0.89436  0.43407  0.73974  0.0000
H153  H  1.0000  0.39451  0.43463  0.73914  0.0000
H154  H  1.0000  0.89437  0.93425  0.73964  0.0000
H155  H  1.0000  0.39426  0.93451  0.73966  0.0000
H156  H  1.0000  0.13164  0.06287  0.26063  0.0000
H157  H  1.0000  0.63113  0.06459  0.26026  0.0000
H158  H  1.0000  0.07106  0.46698  0.04311  0.0000
H159  H  1.0000  0.57286  0.46475  0.04180  0.0000
H160  H  1.0000  0.13147  0.56635  0.26097  0.0000
H161  H  1.0000  0.63143  0.56546  0.26036  0.0000
H162  H  1.0000  0.13067  0.18438  0.75926  0.0000
H163  H  1.0000  0.63110  0.18453  0.76012  0.0000
H164  H  1.0000  0.13099  0.68320  0.75983  0.0000
H165  H  1.0000  0.63103  0.68492  0.76000  0.0000
H166  H  1.0000  0.14439  0.43440  0.73954  0.0000
H167  H  1.0000  0.64441  0.43407  0.73990  0.0000
H168  H  1.0000  0.14441  0.93431  0.73975  0.0000
H169  H  1.0000  0.64440  0.93419  0.73969  0.0000
H170  H  1.0000  0.14469  0.31619  0.24015  0.0000
H171  H  1.0000  0.64333  0.31203  0.23846  0.0000
H172  H  1.0000  0.14433  0.81485  0.23972  0.0000
H173  H  1.0000  0.64463  0.81125  0.23901  0.0000
H174  H  1.0000  0.38100  0.06544  0.26010  0.0000
H175  H  1.0000  0.88070  0.06352  0.25979  0.0000
H176  H  1.0000  0.38108  0.56542  0.26022  0.0000
H177  H  1.0000  0.88010  0.56395  0.25652  0.0000
H178  H  1.0000  0.38092  0.18574  0.76118  0.0000
H179  H  1.0000  0.88106  0.18490  0.76006  0.0000
H180  H  1.0000  0.07204  0.96428  0.04101  0.0000
H181  H  1.0000  0.57262  0.96512  0.04171  0.0000
H182  H  1.0000  0.38108  0.68459  0.76001  0.0000
H183  H  1.0000  0.88112  0.68470  0.76032  0.0000
H184  H  1.0000  0.97276  0.12803  0.25143  0.0000
H185  H  1.0000  0.47235  0.13135  0.24994  0.0000
H186  H  1.0000  0.97169  0.63007  0.24928  0.0000
H187  H  1.0000  0.47235  0.63126  0.24986  0.0000
H188  H  1.0000  0.97216  0.61837  0.75004  0.0000
H189  H  1.0000  0.47241  0.61880  0.74968  0.0000
H190  H  1.0000  0.97225  0.11838  0.74997  0.0000
H191  H  1.0000  0.47209  0.11874  0.75005  0.0000
H192  H  1.0000  0.05299  0.36898  0.74988  0.0000
H193  H  1.0000  0.55297  0.36817  0.75007  0.0000
H194  H  1.0000  0.05316  0.86737  0.74921  0.0000
H195  H  1.0000  0.55302  0.86888  0.75022  0.0000
H196  H  1.0000  0.05322  0.87950  0.25032  0.0000
H197  H  1.0000  0.55337  0.88040  0.25030  0.0000
H198  H  1.0000  0.05409  0.38159  0.25088  0.0000
H199  H  1.0000  0.55317  0.38190  0.24988  0.0000
H200  H  1.0000  0.22226  0.61855  0.74998  0.0000
H201  H  1.0000  0.72227  0.61831  0.75016  0.0000
H202  H  1.0000  0.20202  0.03483  0.95852  0.0000
H203  H  1.0000  0.70313  0.03428  0.95845  0.0000
H204  H  1.0000  0.22223  0.11855  0.75022  0.0000
H205  H  1.0000  0.72232  0.11828  0.74998  0.0000
H206  H  1.0000  0.22241  0.13182  0.24995  0.0000
H207  H  1.0000  0.72166  0.12868  0.24876  0.0000
H208  H  1.0000  0.22247  0.63124  0.24998  0.0000
H209  H  1.0000  0.72335  0.62869  0.24705  0.0000
H210  H  1.0000  0.30295  0.36970  0.75091  0.0000
H211  H  1.0000  0.80294  0.36857  0.75028  0.0000
H212  H  1.0000  0.30299  0.86836  0.75007  0.0000
H213  H  1.0000  0.80309  0.86851  0.75002  0.0000
H214  H  1.0000  0.30301  0.88151  0.24990  0.0000
H215  H  1.0000  0.80262  0.88000  0.24983  0.0000
H216  H  1.0000  0.30315  0.38137  0.25005  0.0000
H217  H  1.0000  0.80283  0.38033  0.24790  0.0000
H218  H  1.0000  0.97605  0.39317  0.83438  0.0000
H219  H  1.0000  0.47534  0.39143  0.83388  0.0000
H220  H  1.0000  0.97568  0.89258  0.83308  0.0000
H221  H  1.0000  0.47540  0.89185  0.83404  0.0000
H222  H  1.0000  0.97525  0.85768  0.33369  0.0000
H223  H  1.0000  0.47560  0.85765  0.33400  0.0000
N1  N  1.0000  0.94341  0.13156  0.97334  0.0000
N2  N  1.0000  0.44268  0.12975  0.97287  0.0000
N3  N  1.0000  0.19263  0.62002  0.47312  0.0000
N4  N  1.0000  0.69393  0.61920  0.47207  0.0000
N5  N  1.0000  0.19156  0.13026  0.97296  0.0000
N6  N  1.0000  0.69312  0.12971  0.97330  0.0000
N7  N  1.0000  0.19287  0.62987  0.97297  0.0000
N8  N  1.0000  0.69213  0.63061  0.97255  0.0000
N9  N  1.0000  0.33321  0.38057  0.52703  0.0000
N10  N  1.0000  0.83298  0.37989  0.52715  0.0000
N11  N  1.0000  0.33315  0.88073  0.52718  0.0000
N12  N  1.0000  0.83285  0.87986  0.52686  0.0000
N13  N  1.0000  0.33274  0.36934  0.02693  0.0000
N14  N  1.0000  0.83538  0.37392  0.02969  0.0000
N15  N  1.0000  0.33297  0.86898  0.02710  0.0000
N16  N  1.0000  0.83245  0.87692  0.02597  0.0000
N17  N  1.0000  0.94280  0.63379  0.97322  0.0000
N18  N  1.0000  0.44277  0.62979  0.97295  0.0000
N19  N  1.0000  0.94245  0.12004  0.47284  0.0000
N20  N  1.0000  0.44262  0.12027  0.47300  0.0000
N21  N  1.0000  0.94221  0.62023  0.47310  0.0000
N22  N  1.0000  0.44279  0.62023  0.47307  0.0000
N23  N  1.0000  0.93295  0.39873  0.15743  0.0000
N24  N  1.0000  0.08302  0.38020  0.52707  0.0000
N25  N  1.0000  0.58365  0.38043  0.52684  0.0000
N26  N  1.0000  0.08307  0.88006  0.52706  0.0000
N27  N  1.0000  0.58316  0.88035  0.52725  0.0000
N28  N  1.0000  0.08113  0.37143  0.02833  0.0000
N29  N  1.0000  0.58320  0.36926  0.02734  0.0000
N30  N  1.0000  0.08287  0.86894  0.02694  0.0000
N31  N  1.0000  0.58265  0.86963  0.02698  0.0000
N32  N  1.0000  0.19262  0.12005  0.47306  0.0000
N33  N  1.0000  0.69259  0.11984  0.47289  0.0000
O1  O  1.0000  0.93713  0.35291  0.94726  0.0000
O2  O  1.0000  0.43476  0.35026  0.94550  0.0000
O3  O  1.0000  0.18487  0.39948  0.44534  0.0000
O4  O  1.0000  0.68566  0.39876  0.44448  0.0000
O5  O  1.0000  0.18317  0.35058  0.94545  0.0000
O6  O  1.0000  0.68531  0.35040  0.94618  0.0000
O7  O  1.0000  0.18495  0.85041  0.94567  0.0000
O8  O  1.0000  0.68397  0.85078  0.94462  0.0000
O9  O  1.0000  0.34075  0.60119  0.55475  0.0000
O10  O  1.0000  0.84066  0.60047  0.55487  0.0000
O11  O  1.0000  0.34082  0.10128  0.55500  0.0000
O12  O  1.0000  0.84076  0.10034  0.55468  0.0000
O13  O  1.0000  0.34035  0.14876  0.05431  0.0000
O14  O  1.0000  0.84397  0.15352  0.05713  0.0000
O15  O  1.0000  0.34090  0.64862  0.05483  0.0000
O16  O  1.0000  0.83836  0.65456  0.04943  0.0000
O17  O  1.0000  0.93463  0.85341  0.94414  0.0000
O18  O  1.0000  0.43470  0.85021  0.94545  0.0000
O19  O  1.0000  0.93478  0.89942  0.44523  0.0000
O20  O  1.0000  0.43482  0.89964  0.44543  0.0000
O21  O  1.0000  0.93502  0.39949  0.44553  0.0000
O22  O  1.0000  0.43499  0.39968  0.44534  0.0000
O23  O  1.0000  0.09067  0.60078  0.55477  0.0000
O24  O  1.0000  0.59152  0.60089  0.55468  0.0000
O25  O  1.0000  0.09060  0.10075  0.55457  0.0000
O26  O  1.0000  0.59074  0.10101  0.55486  0.0000
O27  O  1.0000  0.08914  0.15027  0.05454  0.0000
O28  O  1.0000  0.59092  0.14877  0.05483  0.0000
O29  O  1.0000  0.09117  0.64894  0.05507  0.0000
O30  O  1.0000  0.59031  0.64905  0.05432  0.0000
O31  O  1.0000  0.18491  0.89946  0.44535  0.0000
O32  O  1.0000  0.68487  0.89905  0.44553  0.0000

data_form-I-BZM[94%]:NCM[6%]-A
_cell_length_a               10.8387442354229
_cell_length_b               9.98520442807327
_cell_length_c               20.3145504085862
_cell_angle_alpha            89.77510934419
_cell_angle_beta             93.5352232131751
_cell_angle_gamma            90.0187184639228
_symmetry_space_group_H-M        'P1'
_symmetry_Int_Tables_number      '1'
_symmetry_cell_setting           'triclinic'
loop_
_symmetry_equiv_pos_as_xyz
x,y,z

loop_
_atom_site_label
_atom_site_type_symbol
_atom_site_occupancy
_atom_site_fract_x
_atom_site_fract_y
_atom_site_fract_z
_atom_site_U_iso_or_equiv
C1  C  1.0000  0.91682  0.01157  0.43733  0.0000
C2  C  1.0000  0.41691  0.73702  0.93767  0.0000
C3  C  1.0000  0.01724  0.81121  0.83681  0.0000
C4  C  1.0000  0.03512  0.56375  0.66410  0.0000
C5  C  1.0000  0.03308  0.06006  0.66264  0.0000
C6  C  1.0000  0.03416  0.19022  0.16288  0.0000
C7  C  1.0000  0.03324  0.69006  0.16310  0.0000
C8  C  1.0000  0.51852  0.31143  0.83568  0.0000
C9  C  1.0000  0.51688  0.81085  0.83680  0.0000
C10  C  1.0000  0.51700  0.93990  0.33693  0.0000
C11  C  1.0000  0.51642  0.43919  0.33784  0.0000
C12  C  1.0000  0.53449  0.56018  0.66310  0.0000
C13  C  1.0000  0.41618  0.01292  0.43737  0.0000
C14  C  1.0000  0.53482  0.05911  0.66061  0.0000
C15  C  1.0000  0.53346  0.19033  0.16315  0.0000
C16  C  1.0000  0.53368  0.69035  0.16322  0.0000
C17  C  1.0000  0.41573  0.51299  0.43837  0.0000
C18  C  1.0000  0.63385  0.26393  0.06238  0.0000
C19  C  1.0000  0.63386  0.76398  0.06235  0.0000
C20  C  1.0000  0.63798  0.48372  0.56413  0.0000
C21  C  1.0000  0.63145  0.98235  0.55962  0.0000
C22  C  1.0000  0.01241  0.03175  0.38840  0.0000
C23  C  1.0000  0.01338  0.53253  0.38877  0.0000
C24  C  1.0000  0.01255  0.21649  0.88891  0.0000
C25  C  1.0000  0.91922  0.51266  0.43851  0.0000
C26  C  1.0000  0.01174  0.71764  0.88818  0.0000
C27  C  1.0000  0.03970  0.28316  0.11124  0.0000
C28  C  1.0000  0.03853  0.78306  0.11147  0.0000
C29  C  1.0000  0.03808  0.46868  0.61380  0.0000
C30  C  1.0000  0.03782  0.96734  0.61120  0.0000
C31  C  1.0000  0.51399  0.21846  0.88739  0.0000
C32  C  1.0000  0.51200  0.71782  0.88844  0.0000
C33  C  1.0000  0.51190  0.03235  0.38845  0.0000
C34  C  1.0000  0.51123  0.53197  0.38922  0.0000
C35  C  1.0000  0.53869  0.28335  0.11153  0.0000
C36  C  1.0000  0.91702  0.23627  0.93784  0.0000
C37  C  1.0000  0.53879  0.78332  0.11156  0.0000
C38  C  1.0000  0.54094  0.46598  0.61245  0.0000
C39  C  1.0000  0.53785  0.96463  0.60983  0.0000
C40  C  1.0000  0.95122  0.36402  0.61323  0.0000
C41  C  1.0000  0.95218  0.86185  0.60683  0.0000
C42  C  1.0000  0.95486  0.38947  0.10673  0.0000
C43  C  1.0000  0.95371  0.88937  0.10702  0.0000
C44  C  1.0000  0.09716  0.11006  0.89350  0.0000
C45  C  1.0000  0.09661  0.61137  0.89249  0.0000
C46  C  1.0000  0.09738  0.13790  0.39283  0.0000
C47  C  1.0000  0.91643  0.73677  0.93731  0.0000
C48  C  1.0000  0.09817  0.63886  0.39262  0.0000
C49  C  1.0000  0.45383  0.38962  0.10708  0.0000
C50  C  1.0000  0.45380  0.88947  0.10708  0.0000
C51  C  1.0000  0.45560  0.36020  0.60817  0.0000
C52  C  1.0000  0.45217  0.85918  0.60685  0.0000
C53  C  1.0000  0.59900  0.11226  0.89144  0.0000
C54  C  1.0000  0.59699  0.61168  0.89282  0.0000
C55  C  1.0000  0.59721  0.13820  0.39293  0.0000
C56  C  1.0000  0.59635  0.63803  0.39342  0.0000
C57  C  1.0000  0.86436  0.40076  0.15239  0.0000
C58  C  1.0000  0.13506  0.26366  0.06212  0.0000
C59  C  1.0000  0.86339  0.90055  0.15277  0.0000
C60  C  1.0000  0.86182  0.85111  0.65263  0.0000
C61  C  1.0000  0.18773  0.09865  0.84790  0.0000
C62  C  1.0000  0.18735  0.60087  0.84693  0.0000
C63  C  1.0000  0.18754  0.14977  0.34700  0.0000
C64  C  1.0000  0.18794  0.65016  0.34654  0.0000
C65  C  1.0000  0.36396  0.35044  0.65330  0.0000
C66  C  1.0000  0.36256  0.85041  0.65314  0.0000
C67  C  1.0000  0.36352  0.40073  0.15283  0.0000
C68  C  1.0000  0.13375  0.76368  0.06234  0.0000
C69  C  1.0000  0.36348  0.90055  0.15283  0.0000
C70  C  1.0000  0.68828  0.10092  0.84512  0.0000
C71  C  1.0000  0.68705  0.60062  0.84692  0.0000
C72  C  1.0000  0.68758  0.14960  0.34718  0.0000
C73  C  1.0000  0.68679  0.64927  0.34769  0.0000
C74  C  1.0000  0.85922  0.30728  0.20347  0.0000
C75  C  1.0000  0.85853  0.80705  0.20386  0.0000
C76  C  1.0000  0.86435  0.44468  0.70520  0.0000
C77  C  1.0000  0.85738  0.94454  0.70341  0.0000
C78  C  1.0000  0.19312  0.19205  0.79683  0.0000
C79  C  1.0000  0.13143  0.48564  0.56324  0.0000
C80  C  1.0000  0.19276  0.69528  0.79626  0.0000
C81  C  1.0000  0.19226  0.05703  0.29592  0.0000
C82  C  1.0000  0.19223  0.55682  0.29572  0.0000
C83  C  1.0000  0.35820  0.44493  0.70354  0.0000
C84  C  1.0000  0.35927  0.94556  0.70319  0.0000
C85  C  1.0000  0.35872  0.30722  0.20392  0.0000
C86  C  1.0000  0.35876  0.80706  0.20392  0.0000
C87  C  1.0000  0.69218  0.19406  0.79378  0.0000
C88  C  1.0000  0.69154  0.69421  0.79584  0.0000
C89  C  1.0000  0.69221  0.05670  0.29617  0.0000
C90  C  1.0000  0.13306  0.98660  0.56205  0.0000
C91  C  1.0000  0.69165  0.55588  0.29691  0.0000
C92  C  1.0000  0.94529  0.20302  0.20910  0.0000
C93  C  1.0000  0.94464  0.70284  0.20945  0.0000
C94  C  1.0000  0.94778  0.55109  0.71099  0.0000
C95  C  1.0000  0.94400  0.04818  0.70877  0.0000
C96  C  1.0000  0.10607  0.95295  0.29039  0.0000
C97  C  1.0000  0.10603  0.45267  0.29069  0.0000
C98  C  1.0000  0.10723  0.29648  0.79118  0.0000
C99  C  1.0000  0.10649  0.79934  0.79074  0.0000
C100  C  1.0000  0.44455  0.54887  0.70883  0.0000
C101  C  1.0000  0.41897  0.23753  0.93673  0.0000
C102  C  1.0000  0.44656  0.04875  0.70737  0.0000
C103  C  1.0000  0.44485  0.20304  0.20949  0.0000
C104  C  1.0000  0.44502  0.70300  0.20954  0.0000
C105  C  1.0000  0.60584  0.95277  0.29067  0.0000
C106  C  1.0000  0.60533  0.45188  0.29159  0.0000
C107  C  1.0000  0.60617  0.29843  0.78881  0.0000
C108  C  1.0000  0.60528  0.79828  0.79035  0.0000
C109  C  1.0000  0.01749  0.93961  0.33675  0.0000
C110  C  1.0000  0.01796  0.43975  0.33735  0.0000
C111  C  1.0000  0.01835  0.30950  0.83733  0.0000
H1  H  1.0000  0.90723  0.21255  0.45937  0.0000
H2  H  1.0000  0.40532  0.53508  0.95836  0.0000
H3  H  1.0000  0.95170  0.35769  0.33456  0.0000
H4  H  1.0000  0.10138  0.64582  0.66583  0.0000
H5  H  1.0000  0.10038  0.14112  0.66593  0.0000
H6  H  1.0000  0.10041  0.10820  0.16630  0.0000
H7  H  1.0000  0.09952  0.60806  0.16640  0.0000
H8  H  1.0000  0.45037  0.85822  0.33366  0.0000
H9  H  1.0000  0.44992  0.35738  0.33468  0.0000
H10  H  1.0000  0.45220  0.39341  0.83266  0.0000
H11  H  1.0000  0.45045  0.89273  0.83356  0.0000
H12  H  1.0000  0.60105  0.64193  0.66623  0.0000
H13  H  1.0000  0.40604  0.21452  0.45857  0.0000
H14  H  1.0000  0.60259  0.13984  0.66279  0.0000
H15  H  1.0000  0.59978  0.10837  0.16645  0.0000
H16  H  1.0000  0.60012  0.60849  0.16654  0.0000
H17  H  1.0000  0.40446  0.71512  0.45850  0.0000
H18  H  1.0000  0.64968  0.28162  0.54433  0.0000
H19  H  1.0000  0.64618  0.77942  0.54207  0.0000
H20  H  1.0000  0.64573  0.46576  0.04151  0.0000
H21  H  1.0000  0.64524  0.96578  0.04129  0.0000
H22  H  1.0000  0.81274  0.14086  0.00421  0.0000
H23  H  1.0000  0.81312  0.64107  0.00401  0.0000
H24  H  1.0000  0.81212  0.10597  0.50335  0.0000
H25  H  1.0000  0.90543  0.71472  0.45788  0.0000
H26  H  1.0000  0.81539  0.60791  0.50474  0.0000
H27  H  1.0000  0.23342  0.38905  0.49705  0.0000
H28  H  1.0000  0.23622  0.89110  0.49545  0.0000
H29  H  1.0000  0.23846  0.35933  0.99544  0.0000
H30  H  1.0000  0.23773  0.85959  0.99600  0.0000
H31  H  1.0000  0.31295  0.10846  0.50382  0.0000
H32  H  1.0000  0.31234  0.60900  0.50427  0.0000
H33  H  1.0000  0.31587  0.14156  0.00342  0.0000
H34  H  1.0000  0.31336  0.64097  0.00415  0.0000
H35  H  1.0000  0.74169  0.38777  0.49840  0.0000
H36  H  1.0000  0.90446  0.03451  0.95855  0.0000
H37  H  1.0000  0.73513  0.88538  0.49426  0.0000
H38  H  1.0000  0.73757  0.35959  0.99587  0.0000
H39  H  1.0000  0.73705  0.85964  0.99561  0.0000
H40  H  1.0000  0.94974  0.28759  0.57479  0.0000
H41  H  1.0000  0.95396  0.78960  0.56683  0.0000
H42  H  1.0000  0.95764  0.46249  0.06685  0.0000
H43  H  1.0000  0.95639  0.96238  0.06713  0.0000
H44  H  1.0000  0.09414  0.03709  0.93338  0.0000
H45  H  1.0000  0.09378  0.53790  0.93218  0.0000
H46  H  1.0000  0.09494  0.21027  0.43274  0.0000
H47  H  1.0000  0.90511  0.53492  0.95839  0.0000
H48  H  1.0000  0.09588  0.71171  0.43232  0.0000
H49  H  1.0000  0.45645  0.46261  0.06718  0.0000
H50  H  1.0000  0.45630  0.96237  0.06714  0.0000
H51  H  1.0000  0.45922  0.28626  0.56902  0.0000
H52  H  1.0000  0.45365  0.78521  0.56761  0.0000
H53  H  1.0000  0.59714  0.03931  0.93140  0.0000
H54  H  1.0000  0.59462  0.53866  0.93271  0.0000
H55  H  1.0000  0.59507  0.21036  0.43294  0.0000
H56  H  1.0000  0.59373  0.71098  0.43306  0.0000
H57  H  1.0000  0.79820  0.48301  0.14736  0.0000
H58  H  1.0000  0.14200  0.28296  0.54343  0.0000
H59  H  1.0000  0.79714  0.98273  0.14782  0.0000
H60  H  1.0000  0.79466  0.76979  0.64772  0.0000
H61  H  1.0000  0.25389  0.23182  0.35191  0.0000
H62  H  1.0000  0.25425  0.73232  0.35105  0.0000
H63  H  1.0000  0.25384  0.01637  0.85300  0.0000
H64  H  1.0000  0.25372  0.51879  0.85180  0.0000
H65  H  1.0000  0.29771  0.26824  0.64869  0.0000
H66  H  1.0000  0.29549  0.76892  0.64935  0.0000
H67  H  1.0000  0.29719  0.48283  0.14787  0.0000
H68  H  1.0000  0.14345  0.78519  0.54114  0.0000
H69  H  1.0000  0.29714  0.98263  0.14786  0.0000
H70  H  1.0000  0.75419  0.23141  0.35209  0.0000
H71  H  1.0000  0.75312  0.73136  0.35246  0.0000
H72  H  1.0000  0.75439  0.01856  0.84978  0.0000
H73  H  1.0000  0.75332  0.51846  0.85177  0.0000
H74  H  1.0000  0.78906  0.31600  0.23939  0.0000
H75  H  1.0000  0.78856  0.81574  0.23988  0.0000
H76  H  1.0000  0.79386  0.43245  0.74097  0.0000
H77  H  1.0000  0.78693  0.93657  0.73922  0.0000
H78  H  1.0000  0.26218  0.06627  0.25988  0.0000
H79  H  1.0000  0.14658  0.46547  0.04107  0.0000
H80  H  1.0000  0.26187  0.56562  0.25949  0.0000
H81  H  1.0000  0.26349  0.18332  0.76102  0.0000
H82  H  1.0000  0.26334  0.68746  0.76053  0.0000
H83  H  1.0000  0.28767  0.43697  0.73932  0.0000
H84  H  1.0000  0.28962  0.93890  0.73952  0.0000
H85  H  1.0000  0.28872  0.31586  0.23992  0.0000
H86  H  1.0000  0.28876  0.81567  0.23993  0.0000
H87  H  1.0000  0.76229  0.06562  0.26018  0.0000
H88  H  1.0000  0.76182  0.56450  0.26095  0.0000
H89  H  1.0000  0.76020  0.18525  0.75667  0.0000
H90  H  1.0000  0.14607  0.96562  0.04175  0.0000
H91  H  1.0000  0.76130  0.68583  0.75969  0.0000
H92  H  1.0000  0.94477  0.13173  0.24985  0.0000
H93  H  1.0000  0.94426  0.63157  0.25021  0.0000
H94  H  1.0000  0.94582  0.62185  0.75158  0.0000
H95  H  1.0000  0.94338  0.11973  0.74908  0.0000
H96  H  1.0000  0.10839  0.36787  0.75053  0.0000
H97  H  1.0000  0.10720  0.87126  0.75026  0.0000
H98  H  1.0000  0.10630  0.88228  0.24964  0.0000
H99  H  1.0000  0.10597  0.38156  0.25012  0.0000
H100  H  1.0000  0.44364  0.62081  0.74900  0.0000
H101  H  1.0000  0.40775  0.03560  0.95786  0.0000
H102  H  1.0000  0.44729  0.12113  0.74741  0.0000
H103  H  1.0000  0.44457  0.13179  0.25026  0.0000
H104  H  1.0000  0.44475  0.63177  0.25032  0.0000
H105  H  1.0000  0.60599  0.36918  0.74783  0.0000
H106  H  1.0000  0.60533  0.86953  0.74957  0.0000
H107  H  1.0000  0.60609  0.88193  0.24999  0.0000
H108  H  1.0000  0.60582  0.38061  0.25111  0.0000
H109  H  1.0000  0.95237  0.39178  0.83415  0.0000
H110  H  1.0000  0.95080  0.89306  0.83355  0.0000
H111  H  1.0000  0.95100  0.85780  0.33346  0.0000
N1  N  1.0000  0.88427  0.12987  0.97305  0.0000
N2  N  1.0000  0.38408  0.61974  0.47331  0.0000
N3  N  1.0000  0.38726  0.13097  0.97220  0.0000
N4  N  1.0000  0.38476  0.63034  0.97289  0.0000
N5  N  1.0000  0.67008  0.37707  0.52951  0.0000
N6  N  1.0000  0.66426  0.87440  0.52583  0.0000
N7  N  1.0000  0.66611  0.37042  0.02706  0.0000
N8  N  1.0000  0.66574  0.87043  0.02690  0.0000
N9  N  1.0000  0.88442  0.63028  0.97268  0.0000
N10  N  1.0000  0.88532  0.11700  0.47314  0.0000
N11  N  1.0000  0.88635  0.61928  0.47314  0.0000
N12  N  1.0000  0.16240  0.37847  0.52865  0.0000
N13  N  1.0000  0.86525  0.35192  0.65762  0.0000
N14  N  1.0000  0.16478  0.88046  0.52678  0.0000
N15  N  1.0000  0.16709  0.37012  0.02668  0.0000
N16  N  1.0000  0.16615  0.87030  0.02715  0.0000
N17  N  1.0000  0.38446  0.11905  0.47261  0.0000
O1  O  1.0000  0.87012  0.35059  0.94535  0.0000
O2  O  1.0000  0.36772  0.39929  0.44646  0.0000
O3  O  1.0000  0.37105  0.35132  0.94432  0.0000
O4  O  1.0000  0.36970  0.85110  0.94540  0.0000
O5  O  1.0000  0.68640  0.59758  0.55650  0.0000
O6  O  1.0000  0.67650  0.09646  0.54952  0.0000
O7  O  1.0000  0.68106  0.14980  0.05477  0.0000
O8  O  1.0000  0.68128  0.64993  0.05476  0.0000
O9  O  1.0000  0.86910  0.85083  0.94489  0.0000
O10  O  1.0000  0.86850  0.89757  0.44419  0.0000
O11  O  1.0000  0.87372  0.39800  0.44739  0.0000
O12  O  1.0000  0.17828  0.59955  0.55450  0.0000
O13  O  1.0000  0.18088  0.10058  0.55434  0.0000
O14  O  1.0000  0.18253  0.14966  0.05456  0.0000
O15  O  1.0000  0.18083  0.64953  0.05459  0.0000
O16  O  1.0000  0.36792  0.89905  0.44483  0.0000


data_form-I-BZM[88%]:NCM[12%]-A
_cell_length_a               5.42106488236796
_cell_length_b               9.99585303639218
_cell_length_c               20.2796088422188
_cell_angle_alpha            89.4720106215033
_cell_angle_beta             93.4418526878407
_cell_angle_gamma            90.0263227955462
_symmetry_space_group_H-M        'P1'
_symmetry_Int_Tables_number      '1'
_symmetry_cell_setting           'triclinic'
loop_
_symmetry_equiv_pos_as_xyz
x,y,z

loop_
_atom_site_label
_atom_site_type_symbol
_atom_site_occupancy
_atom_site_fract_x
_atom_site_fract_y
_atom_site_fract_z
_atom_site_U_iso_or_equiv
C1  C  1.0000  0.03187  0.93628  0.33578  0.0000
C2  C  1.0000  0.88949  0.54877  0.70958  0.0000
C3  C  1.0000  0.83436  0.23578  0.93811  0.0000
C4  C  1.0000  0.89137  0.04959  0.70835  0.0000
C5  C  1.0000  0.88846  0.20086  0.21075  0.0000
C6  C  1.0000  0.88995  0.69881  0.20953  0.0000
C7  C  1.0000  0.20863  0.94671  0.28917  0.0000
C8  C  1.0000  0.21080  0.44930  0.29296  0.0000
C9  C  1.0000  0.21146  0.29754  0.79032  0.0000
C10  C  1.0000  0.21284  0.79758  0.78997  0.0000
C11  C  1.0000  0.03367  0.44021  0.33972  0.0000
C12  C  1.0000  0.06758  0.56185  0.66330  0.0000
C13  C  1.0000  0.83568  0.01798  0.43532  0.0000
C14  C  1.0000  0.06899  0.06243  0.66188  0.0000
C15  C  1.0000  0.06464  0.18785  0.16404  0.0000
C16  C  1.0000  0.06839  0.68725  0.16334  0.0000
C17  C  1.0000  0.84125  0.51790  0.44058  0.0000
C18  C  1.0000  0.26686  0.26229  0.06322  0.0000
C19  C  1.0000  0.27034  0.76245  0.06262  0.0000
C20  C  1.0000  0.83604  0.73567  0.93775  0.0000
C21  C  1.0000  0.27059  0.48948  0.56299  0.0000
C22  C  1.0000  0.26947  0.98902  0.56105  0.0000
C23  C  1.0000  0.02465  0.21683  0.88879  0.0000
C24  C  1.0000  0.02626  0.71675  0.88843  0.0000
C25  C  1.0000  0.02545  0.03261  0.38526  0.0000
C26  C  1.0000  0.02860  0.53487  0.39026  0.0000
C27  C  1.0000  0.07621  0.28150  0.11244  0.0000
C28  C  1.0000  0.07980  0.78125  0.11189  0.0000
C29  C  1.0000  0.07866  0.46959  0.61193  0.0000
C30  C  1.0000  0.07952  0.96975  0.61064  0.0000
C31  C  1.0000  0.90752  0.38815  0.10830  0.0000
C32  C  1.0000  0.91056  0.88764  0.10759  0.0000
C33  C  1.0000  0.90873  0.36361  0.60769  0.0000
C34  C  1.0000  0.90987  0.86357  0.60685  0.0000
C35  C  1.0000  0.19432  0.11066  0.89321  0.0000
C36  C  1.0000  0.19580  0.61051  0.89280  0.0000
C37  C  1.0000  0.20188  0.13576  0.38564  0.0000
C38  C  1.0000  0.20169  0.63929  0.39302  0.0000
C39  C  1.0000  0.72744  0.35200  0.65344  0.0000
C40  C  1.0000  0.72904  0.85226  0.65274  0.0000
C41  C  1.0000  0.72770  0.39935  0.15443  0.0000
C42  C  1.0000  0.72896  0.89779  0.15324  0.0000
C43  C  1.0000  0.37450  0.09980  0.84720  0.0000
C44  C  1.0000  0.37572  0.59964  0.84673  0.0000
C45  C  1.0000  0.38107  0.64704  0.34658  0.0000
C46  C  1.0000  0.03475  0.31001  0.83693  0.0000
C47  C  1.0000  0.71702  0.44488  0.70423  0.0000
C48  C  1.0000  0.71899  0.94560  0.70335  0.0000
C49  C  1.0000  0.71764  0.30570  0.20576  0.0000
C50  C  1.0000  0.71778  0.80290  0.20398  0.0000
C51  C  1.0000  0.38374  0.19346  0.79587  0.0000
C52  C  1.0000  0.38488  0.69339  0.79543  0.0000
C53  C  1.0000  0.03629  0.81002  0.83661  0.0000
C54  C  1.0000  0.37739  0.05202  0.29458  0.0000
C55  C  1.0000  0.38640  0.55175  0.29677  0.0000
H1  H  1.0000  0.90213  0.39189  0.83362  0.0000
H2  H  1.0000  0.88838  0.61948  0.75015  0.0000
H3  H  1.0000  0.81018  0.03389  0.95891  0.0000
H4  H  1.0000  0.89026  0.12074  0.74873  0.0000
H5  H  1.0000  0.88636  0.12951  0.25163  0.0000
H6  H  1.0000  0.88818  0.62657  0.25008  0.0000
H7  H  1.0000  0.21162  0.36889  0.74936  0.0000
H8  H  1.0000  0.21312  0.86902  0.74904  0.0000
H9  H  1.0000  0.21229  0.87513  0.24907  0.0000
H10  H  1.0000  0.20993  0.37639  0.25336  0.0000
H11  H  1.0000  0.90369  0.89192  0.83338  0.0000
H12  H  1.0000  0.20052  0.64353  0.66641  0.0000
H13  H  1.0000  0.81499  0.22088  0.45408  0.0000
H14  H  1.0000  0.20160  0.14430  0.66473  0.0000
H15  H  1.0000  0.19580  0.10527  0.16685  0.0000
H16  H  1.0000  0.20079  0.60527  0.16656  0.0000
H17  H  1.0000  0.81524  0.72041  0.45820  0.0000
H18  H  1.0000  0.28887  0.28864  0.54117  0.0000
H19  H  1.0000  0.29423  0.78696  0.54185  0.0000
H20  H  1.0000  0.81200  0.53379  0.95864  0.0000
H21  H  1.0000  0.29147  0.46407  0.04222  0.0000
H22  H  1.0000  0.29387  0.96430  0.04168  0.0000
H23  H  1.0000  0.63247  0.11521  0.50098  0.0000
H24  H  1.0000  0.63420  0.61510  0.50595  0.0000
H25  H  1.0000  0.62654  0.13952  0.00474  0.0000
H26  H  1.0000  0.62823  0.63943  0.00436  0.0000
H27  H  1.0000  0.48028  0.39496  0.49717  0.0000
H28  H  1.0000  0.47707  0.89336  0.49532  0.0000
H29  H  1.0000  0.47539  0.35827  0.99664  0.0000
H30  H  1.0000  0.47803  0.85861  0.99593  0.0000
H31  H  1.0000  0.91291  0.46153  0.06834  0.0000
H32  H  1.0000  0.91681  0.96153  0.06788  0.0000
H33  H  1.0000  0.91376  0.29155  0.56782  0.0000
H34  H  1.0000  0.91543  0.79068  0.56735  0.0000
H35  H  1.0000  0.18921  0.03744  0.93323  0.0000
H36  H  1.0000  0.19089  0.53731  0.93284  0.0000
H37  H  1.0000  0.20496  0.21278  0.42362  0.0000
H38  H  1.0000  0.20055  0.71273  0.43239  0.0000
H39  H  1.0000  0.59463  0.27016  0.64865  0.0000
H40  H  1.0000  0.59662  0.77018  0.64824  0.0000
H41  H  1.0000  0.59615  0.48191  0.14957  0.0000
H42  H  1.0000  0.59666  0.98001  0.14836  0.0000
H43  H  1.0000  0.51724  0.72744  0.35022  0.0000
H44  H  1.0000  0.50700  0.01770  0.85211  0.0000
H45  H  1.0000  0.50814  0.51749  0.85157  0.0000
H46  H  1.0000  0.89800  0.85496  0.33438  0.0000
H47  H  1.0000  0.57633  0.43594  0.74019  0.0000
H48  H  1.0000  0.57868  0.93694  0.73944  0.0000
H49  H  1.0000  0.58041  0.31406  0.24267  0.0000
H50  H  1.0000  0.57648  0.81014  0.23978  0.0000
H51  H  1.0000  0.51935  0.06264  0.25885  0.0000
H52  H  1.0000  0.52638  0.55736  0.26047  0.0000
H53  H  1.0000  0.89620  0.36052  0.33767  0.0000
H54  H  1.0000  0.52336  0.18496  0.75966  0.0000
H55  H  1.0000  0.52411  0.68483  0.75914  0.0000
N1  N  1.0000  0.77471  0.12545  0.46937  0.0000
N2  N  1.0000  0.77629  0.62569  0.47427  0.0000
N3  N  1.0000  0.76939  0.12894  0.97344  0.0000
N4  N  1.0000  0.77129  0.62889  0.97311  0.0000
N5  N  1.0000  0.33396  0.38412  0.52753  0.0000
N6  N  1.0000  0.33373  0.88226  0.52649  0.0000
N7  N  1.0000  0.33229  0.36893  0.02787  0.0000
N8  N  1.0000  0.33525  0.86922  0.02730  0.0000
N9  N  1.0000  0.37626  0.14554  0.34163  0.0000
O1  O  1.0000  0.73951  0.90459  0.44427  0.0000
O2  O  1.0000  0.75005  0.40409  0.45086  0.0000
O3  O  1.0000  0.74022  0.34971  0.94585  0.0000
O4  O  1.0000  0.74178  0.84963  0.94544  0.0000
O5  O  1.0000  0.36771  0.60331  0.55585  0.0000
O6  O  1.0000  0.36323  0.10295  0.55213  0.0000
O7  O  1.0000  0.36099  0.14826  0.05563  0.0000
O8  O  1.0000  0.36420  0.64843  0.05496  0.0000


data_form-I-BZM[75%]:NCM[25%]-A
_cell_length_a               5.39972248708333
_cell_length_b               5.00599380908752
_cell_length_c               20.2731591912158
_cell_angle_alpha            89.0322215337685
_cell_angle_beta             93.4276635666899
_cell_angle_gamma            90.3014750326455
_symmetry_space_group_H-M        'P1'
_symmetry_Int_Tables_number      '1'
_symmetry_cell_setting           'triclinic'
loop_
_symmetry_equiv_pos_as_xyz
x,y,z

loop_
_atom_site_label
_atom_site_type_symbol
_atom_site_occupancy
_atom_site_fract_x
_atom_site_fract_y
_atom_site_fract_z
_atom_site_U_iso_or_equiv
C1  C  1.0000  0.89792  0.11147  0.70827  0.0000
C2  C  1.0000  0.89743  0.39780  0.20984  0.0000
C3  C  1.0000  0.21663  0.89379  0.29185  0.0000
C4  C  1.0000  0.21812  0.60488  0.78833  0.0000
C5  C  1.0000  0.03808  0.86722  0.33831  0.0000
C6  C  1.0000  0.07548  0.12586  0.66151  0.0000
C7  C  1.0000  0.07481  0.37417  0.16323  0.0000
C8  C  1.0000  0.83590  0.01189  0.43873  0.0000
C9  C  1.0000  0.27641  0.52495  0.06192  0.0000
C10  C  1.0000  0.84396  0.47460  0.93686  0.0000
C11  C  1.0000  0.26450  0.95373  0.56223  0.0000
C12  C  1.0000  0.03387  0.43892  0.88718  0.0000
C13  C  1.0000  0.02783  0.05134  0.38941  0.0000
C14  C  1.0000  0.08607  0.56184  0.11139  0.0000
C15  C  1.0000  0.07707  0.92922  0.61324  0.0000
C16  C  1.0000  0.91708  0.77439  0.10702  0.0000
C17  C  1.0000  0.89789  0.72517  0.61453  0.0000
C18  C  1.0000  0.20351  0.22702  0.89086  0.0000
C19  C  1.0000  0.19889  0.26344  0.39310  0.0000
C20  C  1.0000  0.73613  0.79473  0.15300  0.0000
C21  C  1.0000  0.38262  0.20798  0.84427  0.0000
C22  C  1.0000  0.38051  0.28711  0.34717  0.0000
C23  C  1.0000  0.72646  0.90197  0.70474  0.0000
C24  C  1.0000  0.72543  0.60579  0.20426  0.0000
C25  C  1.0000  0.39048  0.39711  0.79297  0.0000
C26  C  1.0000  0.04293  0.62775  0.83551  0.0000
C27  C  1.0000  0.39013  0.10174  0.29668  0.0000
H1  H  1.0000  0.89518  0.25845  0.74716  0.0000
H2  H  1.0000  0.89636  0.25396  0.25078  0.0000
H3  H  1.0000  0.21846  0.74861  0.74740  0.0000
H4  H  1.0000  0.21756  0.75249  0.25155  0.0000
H5  H  1.0000  0.91071  0.79155  0.83299  0.0000
H6  H  1.0000  0.21419  0.28497  0.66179  0.0000
H7  H  1.0000  0.20699  0.21035  0.16650  0.0000
H8  H  1.0000  0.81660  0.41419  0.45884  0.0000
H9  H  1.0000  0.28793  0.54677  0.54664  0.0000
H10  H  1.0000  0.81940  0.07079  0.95773  0.0000
H11  H  1.0000  0.30153  0.92842  0.04081  0.0000
H12  H  1.0000  0.62581  0.20158  0.50374  0.0000
H13  H  1.0000  0.63515  0.27995  0.00360  0.0000
H14  H  1.0000  0.46794  0.75601  0.49773  0.0000
H15  H  1.0000  0.48550  0.71869  0.99511  0.0000
H16  H  1.0000  0.92310  0.92200  0.06703  0.0000
H17  H  1.0000  0.89147  0.56923  0.57732  0.0000
H18  H  1.0000  0.19936  0.07884  0.93079  0.0000
H19  H  1.0000  0.19433  0.40753  0.43268  0.0000
H20  H  1.0000  0.60403  0.95901  0.14812  0.0000
H21  H  1.0000  0.51399  0.45108  0.35156  0.0000
H22  H  1.0000  0.51518  0.04403  0.84877  0.0000
H23  H  1.0000  0.58467  0.88587  0.74085  0.0000
H24  H  1.0000  0.58499  0.62163  0.24040  0.0000
H25  H  1.0000  0.53089  0.12002  0.26053  0.0000
H26  H  1.0000  0.90425  0.70378  0.33554  0.0000
H27  H  1.0000  0.52704  0.38399  0.75568  0.0000
N1  N  1.0000  0.77305  0.22353  0.47349  0.0000
N2  N  1.0000  0.77815  0.26000  0.97212  0.0000
N3  N  1.0000  0.72449  0.71036  0.65921  0.0000
N4  N  1.0000  0.32625  0.73615  0.52981  0.0000
N5  N  1.0000  0.34209  0.73904  0.02641  0.0000
O1  O  1.0000  0.73887  0.78449  0.44711  0.0000
O2  O  1.0000  0.75072  0.70194  0.94471  0.0000
O3  O  1.0000  0.35775  0.18003  0.55072  0.0000
O4  O  1.0000  0.36957  0.29744  0.05418  0.0000


data_form-I-BZM[97%]:NCM[3%]-B
_cell_length_a               21.745316393261
_cell_length_b               9.97756176332982
_cell_length_c               20.263326142603
_cell_angle_alpha            90.0457305117226
_cell_angle_beta             93.5473238712389
_cell_angle_gamma            89.8681840692305
_symmetry_space_group_H-M        'P1'
_symmetry_Int_Tables_number      '1'
_symmetry_cell_setting           'triclinic'
loop_
_symmetry_equiv_pos_as_xyz
x,y,z

loop_
_atom_site_label
_atom_site_type_symbol
_atom_site_occupancy
_atom_site_fract_x
_atom_site_fract_y
_atom_site_fract_z
_atom_site_U_iso_or_equiv
C1  C  1.0000  0.95802  0.01537  0.43885  0.0000
C2  C  1.0000  0.45870  0.01385  0.43775  0.0000
C3  C  1.0000  0.25863  0.93842  0.33684  0.0000
C4  C  1.0000  0.75870  0.93815  0.33723  0.0000
C5  C  1.0000  0.05323  0.79830  0.79091  0.0000
C6  C  1.0000  0.55327  0.79789  0.79130  0.0000
C7  C  1.0000  0.22279  0.54958  0.70946  0.0000
C8  C  1.0000  0.72364  0.55037  0.70993  0.0000
C9  C  1.0000  0.20836  0.23755  0.93754  0.0000
C10  C  1.0000  0.70937  0.23800  0.93775  0.0000
C11  C  1.0000  0.22283  0.04956  0.70948  0.0000
C12  C  1.0000  0.22285  0.20029  0.20848  0.0000
C13  C  1.0000  0.72266  0.20093  0.20935  0.0000
C14  C  1.0000  0.22261  0.70097  0.20932  0.0000
C15  C  1.0000  0.72258  0.70070  0.20931  0.0000
C16  C  1.0000  0.30294  0.95070  0.29051  0.0000
C17  C  1.0000  0.80287  0.95031  0.29073  0.0000
C18  C  1.0000  0.30275  0.45020  0.29072  0.0000
C19  C  1.0000  0.80297  0.45074  0.29048  0.0000
C20  C  1.0000  0.30309  0.29993  0.79077  0.0000
C21  C  1.0000  0.80029  0.29173  0.78738  0.0000
C22  C  1.0000  0.30329  0.79957  0.79074  0.0000
C23  C  1.0000  0.80139  0.80517  0.79044  0.0000
C24  C  1.0000  0.25837  0.43817  0.33700  0.0000
C25  C  1.0000  0.75864  0.43840  0.33678  0.0000
C26  C  1.0000  0.00836  0.94076  0.33819  0.0000
C27  C  1.0000  0.50895  0.94009  0.33697  0.0000
C28  C  1.0000  0.00890  0.44008  0.33695  0.0000
C29  C  1.0000  0.50893  0.43997  0.33698  0.0000
C30  C  1.0000  0.00871  0.31050  0.83710  0.0000
C31  C  1.0000  0.51188  0.30695  0.83645  0.0000
C32  C  1.0000  0.26701  0.56185  0.66302  0.0000
C33  C  1.0000  0.76774  0.56213  0.66334  0.0000
C34  C  1.0000  0.20839  0.01264  0.43760  0.0000
C35  C  1.0000  0.70880  0.01283  0.43812  0.0000
C36  C  1.0000  0.26704  0.06186  0.66302  0.0000
C37  C  1.0000  0.75789  0.05950  0.66028  0.0000
C38  C  1.0000  0.26727  0.18811  0.16220  0.0000
C39  C  1.0000  0.76696  0.18858  0.16298  0.0000
C40  C  1.0000  0.26689  0.68851  0.16293  0.0000
C41  C  1.0000  0.76684  0.68832  0.16289  0.0000
C42  C  1.0000  0.20816  0.51265  0.43777  0.0000
C43  C  1.0000  0.70833  0.51255  0.43748  0.0000
C44  C  1.0000  0.31750  0.26233  0.06158  0.0000
C45  C  1.0000  0.81702  0.26250  0.06224  0.0000
C46  C  1.0000  0.31693  0.76231  0.06213  0.0000
C47  C  1.0000  0.81685  0.76257  0.06213  0.0000
C48  C  1.0000  0.20843  0.73757  0.93746  0.0000
C49  C  1.0000  0.70789  0.73803  0.93762  0.0000
C50  C  1.0000  0.31705  0.48765  0.56214  0.0000
C51  C  1.0000  0.81685  0.48851  0.56194  0.0000
C52  C  1.0000  0.31706  0.98766  0.56213  0.0000
C53  C  1.0000  0.81556  0.98713  0.56326  0.0000
C54  C  1.0000  0.00549  0.03442  0.38956  0.0000
C55  C  1.0000  0.50631  0.03303  0.38864  0.0000
C56  C  1.0000  0.00632  0.53304  0.38862  0.0000
C57  C  1.0000  0.50620  0.53307  0.38856  0.0000
C58  C  1.0000  0.00623  0.21728  0.88859  0.0000
C59  C  1.0000  0.50815  0.21484  0.88826  0.0000
C60  C  1.0000  0.95865  0.51418  0.43767  0.0000
C61  C  1.0000  0.45864  0.51385  0.43772  0.0000
C62  C  1.0000  0.00602  0.71729  0.88850  0.0000
C63  C  1.0000  0.50624  0.71617  0.88883  0.0000
C64  C  1.0000  0.01939  0.28217  0.11162  0.0000
C65  C  1.0000  0.51961  0.28225  0.11154  0.0000
C66  C  1.0000  0.01936  0.78221  0.11157  0.0000
C67  C  1.0000  0.51925  0.78207  0.11171  0.0000
C68  C  1.0000  0.01909  0.46827  0.61210  0.0000
C69  C  1.0000  0.51967  0.46831  0.61179  0.0000
C70  C  1.0000  0.00877  0.81064  0.83710  0.0000
C71  C  1.0000  0.50887  0.80983  0.83756  0.0000
C72  C  1.0000  0.01971  0.96817  0.61180  0.0000
C73  C  1.0000  0.51978  0.96852  0.61179  0.0000
C74  C  1.0000  0.25593  0.21854  0.88832  0.0000
C75  C  1.0000  0.75633  0.21780  0.88806  0.0000
C76  C  1.0000  0.25606  0.71846  0.88830  0.0000
C77  C  1.0000  0.75487  0.72021  0.88763  0.0000
C78  C  1.0000  0.25593  0.03161  0.38839  0.0000
C79  C  1.0000  0.75614  0.03158  0.38869  0.0000
C80  C  1.0000  0.25569  0.53151  0.38850  0.0000
C81  C  1.0000  0.75593  0.53151  0.38836  0.0000
C82  C  1.0000  0.26994  0.28159  0.11084  0.0000
C83  C  1.0000  0.76939  0.28165  0.11142  0.0000
C84  C  1.0000  0.95865  0.23631  0.93780  0.0000
C85  C  1.0000  0.45975  0.23501  0.93652  0.0000
C86  C  1.0000  0.26935  0.78157  0.11136  0.0000
C87  C  1.0000  0.76936  0.78167  0.11146  0.0000
C88  C  1.0000  0.26957  0.46869  0.61143  0.0000
C89  C  1.0000  0.76950  0.46988  0.61131  0.0000
C90  C  1.0000  0.26959  0.96870  0.61143  0.0000
C91  C  1.0000  0.76624  0.96483  0.61024  0.0000
C92  C  1.0000  0.01613  0.56105  0.66381  0.0000
C93  C  1.0000  0.51737  0.56030  0.66392  0.0000
C94  C  1.0000  0.97681  0.36209  0.60740  0.0000
C95  C  1.0000  0.47719  0.36252  0.60706  0.0000
C96  C  1.0000  0.97765  0.86156  0.60755  0.0000
C97  C  1.0000  0.47734  0.86261  0.60727  0.0000
C98  C  1.0000  0.97686  0.38830  0.10715  0.0000
C99  C  1.0000  0.47715  0.38850  0.10706  0.0000
C100  C  1.0000  0.97690  0.88845  0.10718  0.0000
C101  C  1.0000  0.47680  0.88833  0.10728  0.0000
C102  C  1.0000  0.04883  0.11131  0.89293  0.0000
C103  C  1.0000  0.55048  0.10843  0.89374  0.0000
C104  C  1.0000  0.04849  0.61108  0.89291  0.0000
C105  C  1.0000  0.54869  0.60991  0.89294  0.0000
C106  C  1.0000  0.04775  0.14060  0.39378  0.0000
C107  C  1.0000  0.54866  0.13905  0.39311  0.0000
C108  C  1.0000  0.95822  0.73631  0.93747  0.0000
C109  C  1.0000  0.45863  0.73500  0.93799  0.0000
C110  C  1.0000  0.04877  0.63887  0.39313  0.0000
C111  C  1.0000  0.54845  0.63931  0.39293  0.0000
C112  C  1.0000  0.22752  0.38793  0.10668  0.0000
C113  C  1.0000  0.72680  0.38762  0.10707  0.0000
C114  C  1.0000  0.01677  0.06152  0.66327  0.0000
C115  C  1.0000  0.51734  0.06123  0.66361  0.0000
C116  C  1.0000  0.22681  0.88766  0.10704  0.0000
C117  C  1.0000  0.72691  0.88793  0.10731  0.0000
C118  C  1.0000  0.22724  0.36260  0.60718  0.0000
C119  C  1.0000  0.72653  0.36494  0.60680  0.0000
C120  C  1.0000  0.22726  0.86261  0.60719  0.0000
C121  C  1.0000  0.72655  0.85440  0.60603  0.0000
C122  C  1.0000  0.29841  0.11233  0.89257  0.0000
C123  C  1.0000  0.79967  0.11339  0.89346  0.0000
C124  C  1.0000  0.29853  0.61222  0.89263  0.0000
C125  C  1.0000  0.79708  0.61342  0.89046  0.0000
C126  C  1.0000  0.29832  0.13759  0.39280  0.0000
C127  C  1.0000  0.79844  0.13774  0.39281  0.0000
C128  C  1.0000  0.29810  0.63748  0.39283  0.0000
C129  C  1.0000  0.79833  0.63748  0.39284  0.0000
C130  C  1.0000  0.93174  0.39950  0.15292  0.0000
C131  C  1.0000  0.43195  0.39967  0.15275  0.0000
C132  C  1.0000  0.06702  0.26288  0.06247  0.0000
C133  C  1.0000  0.56737  0.26284  0.06251  0.0000
C134  C  1.0000  0.93181  0.89968  0.15299  0.0000
C135  C  1.0000  0.43170  0.89958  0.15306  0.0000
C136  C  1.0000  0.01683  0.18922  0.16322  0.0000
C137  C  1.0000  0.51690  0.18923  0.16310  0.0000
C138  C  1.0000  0.93151  0.35084  0.65292  0.0000
C139  C  1.0000  0.43241  0.35064  0.65312  0.0000
C140  C  1.0000  0.93260  0.85036  0.65335  0.0000
C141  C  1.0000  0.43234  0.85151  0.65314  0.0000
C142  C  1.0000  0.09400  0.10067  0.84720  0.0000
C143  C  1.0000  0.59675  0.09701  0.84933  0.0000
C144  C  1.0000  0.09378  0.60032  0.84732  0.0000
C145  C  1.0000  0.59395  0.59957  0.84730  0.0000
C146  C  1.0000  0.09304  0.15089  0.34818  0.0000
C147  C  1.0000  0.59376  0.14995  0.34735  0.0000
C148  C  1.0000  0.09386  0.64968  0.34735  0.0000
C149  C  1.0000  0.59351  0.65027  0.34714  0.0000
C150  C  1.0000  0.18222  0.35183  0.65304  0.0000
C151  C  1.0000  0.68182  0.35436  0.65298  0.0000
C152  C  1.0000  0.18225  0.85182  0.65306  0.0000
C153  C  1.0000  0.68059  0.84419  0.65066  0.0000
C154  C  1.0000  0.18234  0.39865  0.15240  0.0000
C155  C  1.0000  0.68174  0.39855  0.15292  0.0000
C156  C  1.0000  0.06693  0.76291  0.06235  0.0000
C157  C  1.0000  0.56695  0.76284  0.06264  0.0000
C158  C  1.0000  0.01679  0.68921  0.16314  0.0000
C159  C  1.0000  0.51663  0.68905  0.16326  0.0000
C160  C  1.0000  0.18175  0.89865  0.15289  0.0000
C161  C  1.0000  0.68186  0.89880  0.15315  0.0000
C162  C  1.0000  0.34364  0.10166  0.84690  0.0000
C163  C  1.0000  0.84377  0.09996  0.84673  0.0000
C164  C  1.0000  0.34380  0.60143  0.84700  0.0000
C165  C  1.0000  0.84191  0.60429  0.84427  0.0000
C166  C  1.0000  0.34343  0.14834  0.34704  0.0000
C167  C  1.0000  0.84341  0.14835  0.34688  0.0000
C168  C  1.0000  0.34322  0.64808  0.34707  0.0000
C169  C  1.0000  0.84345  0.64829  0.34709  0.0000
C170  C  1.0000  0.92938  0.30601  0.20397  0.0000
C171  C  1.0000  0.42946  0.30615  0.20376  0.0000
C172  C  1.0000  0.92945  0.80619  0.20404  0.0000
C173  C  1.0000  0.42931  0.80611  0.20412  0.0000
C174  C  1.0000  0.92869  0.44418  0.70408  0.0000
C175  C  1.0000  0.43040  0.44296  0.70480  0.0000
C176  C  1.0000  0.92984  0.94424  0.70426  0.0000
C177  C  1.0000  0.43003  0.94486  0.70435  0.0000
C178  C  1.0000  0.09633  0.19451  0.79630  0.0000
C179  C  1.0000  0.60074  0.19005  0.79824  0.0000
C180  C  1.0000  0.25863  0.31203  0.83698  0.0000
C181  C  1.0000  0.75714  0.30697  0.83473  0.0000
C182  C  1.0000  0.06679  0.48764  0.56308  0.0000
C183  C  1.0000  0.56706  0.48770  0.56250  0.0000
C184  C  1.0000  0.09631  0.69415  0.79646  0.0000
C185  C  1.0000  0.59644  0.69389  0.79664  0.0000
C186  C  1.0000  0.09578  0.05665  0.29745  0.0000
C187  C  1.0000  0.59622  0.05647  0.29623  0.0000
C188  C  1.0000  0.09628  0.55612  0.29625  0.0000
C189  C  1.0000  0.59607  0.55660  0.29611  0.0000
C190  C  1.0000  0.17980  0.44563  0.70404  0.0000
C191  C  1.0000  0.68015  0.44758  0.70429  0.0000
C192  C  1.0000  0.17985  0.94560  0.70407  0.0000
C193  C  1.0000  0.67605  0.94467  0.69804  0.0000
C194  C  1.0000  0.17981  0.30455  0.20315  0.0000
C195  C  1.0000  0.67950  0.30496  0.20393  0.0000
C196  C  1.0000  0.17947  0.80505  0.20389  0.0000
C197  C  1.0000  0.67952  0.80494  0.20403  0.0000
C198  C  1.0000  0.34619  0.19576  0.79615  0.0000
C199  C  1.0000  0.84412  0.18921  0.79371  0.0000
C200  C  1.0000  0.34638  0.69540  0.79620  0.0000
C201  C  1.0000  0.84432  0.70050  0.79445  0.0000
C202  C  1.0000  0.25881  0.81185  0.83692  0.0000
C203  C  1.0000  0.75725  0.81575  0.83712  0.0000
C204  C  1.0000  0.34594  0.05463  0.29602  0.0000
C205  C  1.0000  0.84582  0.05435  0.29598  0.0000
C206  C  1.0000  0.06720  0.98743  0.56256  0.0000
C207  C  1.0000  0.56721  0.98756  0.56253  0.0000
C208  C  1.0000  0.34575  0.55412  0.29616  0.0000
C209  C  1.0000  0.84597  0.55466  0.29604  0.0000
C210  C  1.0000  0.97247  0.20186  0.20952  0.0000
C211  C  1.0000  0.47249  0.20190  0.20934  0.0000
C212  C  1.0000  0.97250  0.70193  0.20951  0.0000
C213  C  1.0000  0.47233  0.70181  0.20961  0.0000
C214  C  1.0000  0.97162  0.54826  0.70994  0.0000
C215  C  1.0000  0.47345  0.54678  0.71059  0.0000
C216  C  1.0000  0.97250  0.04885  0.70961  0.0000
C217  C  1.0000  0.47311  0.04861  0.71002  0.0000
C218  C  1.0000  0.05282  0.95262  0.29201  0.0000
C219  C  1.0000  0.55322  0.95254  0.29061  0.0000
C220  C  1.0000  0.05323  0.45231  0.29064  0.0000
C221  C  1.0000  0.55318  0.45246  0.29060  0.0000
C222  C  1.0000  0.05312  0.29842  0.79083  0.0000
C223  C  1.0000  0.55731  0.29362  0.79133  0.0000
H1  H  1.0000  0.95167  0.21766  0.45916  0.0000
H2  H  1.0000  0.45280  0.21584  0.45846  0.0000
H3  H  1.0000  0.22546  0.39400  0.83383  0.0000
H4  H  1.0000  0.72331  0.38760  0.83084  0.0000
H5  H  1.0000  0.05344  0.38098  0.24988  0.0000
H6  H  1.0000  0.55343  0.38112  0.24985  0.0000
H7  H  1.0000  0.22264  0.62101  0.75017  0.0000
H8  H  1.0000  0.72403  0.62093  0.75104  0.0000
H9  H  1.0000  0.20291  0.03553  0.95814  0.0000
H10  H  1.0000  0.70423  0.03654  0.95913  0.0000
H11  H  1.0000  0.22268  0.12099  0.75019  0.0000
H12  H  1.0000  0.22253  0.12850  0.24896  0.0000
H13  H  1.0000  0.72253  0.12948  0.24999  0.0000
H14  H  1.0000  0.22250  0.62958  0.24999  0.0000
H15  H  1.0000  0.72239  0.62907  0.24987  0.0000
H16  H  1.0000  0.30346  0.37178  0.75032  0.0000
H17  H  1.0000  0.79939  0.35997  0.74536  0.0000
H18  H  1.0000  0.30363  0.87129  0.75023  0.0000
H19  H  1.0000  0.80194  0.87935  0.75103  0.0000
H20  H  1.0000  0.30316  0.87928  0.24981  0.0000
H21  H  1.0000  0.80300  0.87873  0.25008  0.0000
H22  H  1.0000  0.30302  0.37863  0.25008  0.0000
H23  H  1.0000  0.80318  0.37941  0.24973  0.0000
H24  H  1.0000  0.22566  0.89385  0.83372  0.0000
H25  H  1.0000  0.72451  0.89864  0.83513  0.0000
H26  H  1.0000  0.97539  0.39217  0.83389  0.0000
H27  H  1.0000  0.47880  0.38901  0.83210  0.0000
H28  H  1.0000  0.97560  0.89262  0.83391  0.0000
H29  H  1.0000  0.47568  0.89178  0.83450  0.0000
H30  H  1.0000  0.97529  0.85889  0.33497  0.0000
H31  H  1.0000  0.47582  0.85838  0.33363  0.0000
H32  H  1.0000  0.30015  0.64357  0.66625  0.0000
H33  H  1.0000  0.80155  0.64254  0.66687  0.0000
H34  H  1.0000  0.20268  0.21467  0.45835  0.0000
H35  H  1.0000  0.70254  0.21512  0.45806  0.0000
H36  H  1.0000  0.30016  0.14361  0.66623  0.0000
H37  H  1.0000  0.78835  0.14623  0.66494  0.0000
H38  H  1.0000  0.30044  0.10613  0.16532  0.0000
H39  H  1.0000  0.80022  0.10678  0.16613  0.0000
H40  H  1.0000  0.30013  0.60668  0.16611  0.0000
H41  H  1.0000  0.79998  0.60629  0.16591  0.0000
H42  H  1.0000  0.20260  0.71468  0.45862  0.0000
H43  H  1.0000  0.70260  0.71455  0.45822  0.0000
H44  H  1.0000  0.32283  0.28560  0.54143  0.0000
H45  H  1.0000  0.82204  0.28675  0.54118  0.0000
H46  H  1.0000  0.32284  0.78559  0.54142  0.0000
H47  H  1.0000  0.82367  0.78529  0.54217  0.0000
H48  H  1.0000  0.20289  0.53553  0.95806  0.0000
H49  H  1.0000  0.70258  0.53549  0.95750  0.0000
H50  H  1.0000  0.32328  0.46436  0.04092  0.0000
H51  H  1.0000  0.82195  0.46430  0.04091  0.0000
H52  H  1.0000  0.32260  0.96432  0.04145  0.0000
H53  H  1.0000  0.82266  0.96474  0.04194  0.0000
H54  H  1.0000  0.90718  0.14044  0.00428  0.0000
H55  H  1.0000  0.40746  0.14013  0.00270  0.0000
H56  H  1.0000  0.90616  0.64000  0.00336  0.0000
H57  H  1.0000  0.40687  0.63883  0.00406  0.0000
H58  H  1.0000  0.90630  0.11145  0.50529  0.0000
H59  H  1.0000  0.40687  0.10980  0.50416  0.0000
H60  H  1.0000  0.95318  0.71619  0.45871  0.0000
H61  H  1.0000  0.45273  0.71584  0.45845  0.0000
H62  H  1.0000  0.90695  0.61031  0.50409  0.0000
H63  H  1.0000  0.40682  0.60975  0.50416  0.0000
H64  H  1.0000  0.11849  0.39173  0.49645  0.0000
H65  H  1.0000  0.61851  0.39159  0.49571  0.0000
H66  H  1.0000  0.11889  0.89136  0.49598  0.0000
H67  H  1.0000  0.61856  0.89146  0.49571  0.0000
H68  H  1.0000  0.11855  0.35890  0.99598  0.0000
H69  H  1.0000  0.61896  0.35858  0.99592  0.0000
H70  H  1.0000  0.97569  0.35852  0.33358  0.0000
H71  H  1.0000  0.47587  0.35810  0.33371  0.0000
H72  H  1.0000  0.11851  0.85897  0.99591  0.0000
H73  H  1.0000  0.61879  0.85915  0.99651  0.0000
H74  H  1.0000  0.15678  0.10896  0.50416  0.0000
H75  H  1.0000  0.65687  0.10944  0.50425  0.0000
H76  H  1.0000  0.15677  0.60893  0.50451  0.0000
H77  H  1.0000  0.65657  0.60878  0.50391  0.0000
H78  H  1.0000  0.15695  0.14144  0.00408  0.0000
H79  H  1.0000  0.65845  0.14248  0.00496  0.0000
H80  H  1.0000  0.15688  0.64149  0.00389  0.0000
H81  H  1.0000  0.65695  0.64091  0.00411  0.0000
H82  H  1.0000  0.36871  0.39157  0.49564  0.0000
H83  H  1.0000  0.86828  0.39214  0.49530  0.0000
H84  H  1.0000  0.95308  0.03431  0.95837  0.0000
H85  H  1.0000  0.45379  0.03320  0.95781  0.0000
H86  H  1.0000  0.36872  0.89157  0.49564  0.0000
H87  H  1.0000  0.86983  0.89363  0.49806  0.0000
H88  H  1.0000  0.36902  0.35780  0.99494  0.0000
H89  H  1.0000  0.86833  0.35819  0.99552  0.0000
H90  H  1.0000  0.36870  0.85795  0.99586  0.0000
H91  H  1.0000  0.86852  0.85876  0.99585  0.0000
H92  H  1.0000  0.04915  0.64297  0.66736  0.0000
H93  H  1.0000  0.55048  0.64204  0.66741  0.0000
H94  H  1.0000  0.97840  0.28921  0.56747  0.0000
H95  H  1.0000  0.47820  0.29049  0.56670  0.0000
H96  H  1.0000  0.97922  0.78824  0.56781  0.0000
H97  H  1.0000  0.47848  0.78991  0.56722  0.0000
H98  H  1.0000  0.97804  0.46107  0.06718  0.0000
H99  H  1.0000  0.47849  0.46149  0.06721  0.0000
H100  H  1.0000  0.97812  0.96135  0.06729  0.0000
H101  H  1.0000  0.47804  0.96120  0.06737  0.0000
H102  H  1.0000  0.04763  0.03820  0.93274  0.0000
H103  H  1.0000  0.54836  0.03575  0.93363  0.0000
H104  H  1.0000  0.04708  0.53784  0.93264  0.0000
H105  H  1.0000  0.54733  0.53630  0.93250  0.0000
H106  H  1.0000  0.04626  0.21415  0.43343  0.0000
H107  H  1.0000  0.54728  0.21208  0.43300  0.0000
H108  H  1.0000  0.95224  0.53397  0.95747  0.0000
H109  H  1.0000  0.45291  0.53279  0.95806  0.0000
H110  H  1.0000  0.04755  0.71174  0.43311  0.0000
H111  H  1.0000  0.54701  0.71245  0.43276  0.0000
H112  H  1.0000  0.22884  0.46130  0.06699  0.0000
H113  H  1.0000  0.72786  0.46046  0.06712  0.0000
H114  H  1.0000  0.04964  0.14374  0.66644  0.0000
H115  H  1.0000  0.55058  0.14276  0.66714  0.0000
H116  H  1.0000  0.22798  0.96064  0.06717  0.0000
H117  H  1.0000  0.72812  0.96109  0.06752  0.0000
H118  H  1.0000  0.22850  0.28951  0.56730  0.0000
H119  H  1.0000  0.72718  0.29285  0.56642  0.0000
H120  H  1.0000  0.22853  0.78951  0.56731  0.0000
H121  H  1.0000  0.73071  0.77808  0.56806  0.0000
H122  H  1.0000  0.29714  0.03906  0.93231  0.0000
H123  H  1.0000  0.79984  0.04383  0.93487  0.0000
H124  H  1.0000  0.29719  0.53900  0.93238  0.0000
H125  H  1.0000  0.79596  0.53856  0.92950  0.0000
H126  H  1.0000  0.29703  0.21062  0.43270  0.0000
H127  H  1.0000  0.79713  0.21108  0.43258  0.0000
H128  H  1.0000  0.29677  0.71068  0.43265  0.0000
H129  H  1.0000  0.79705  0.71045  0.43277  0.0000
H130  H  1.0000  0.89853  0.48152  0.14793  0.0000
H131  H  1.0000  0.39881  0.48183  0.14778  0.0000
H132  H  1.0000  0.07268  0.28567  0.54216  0.0000
H133  H  1.0000  0.57279  0.28582  0.54170  0.0000
H134  H  1.0000  0.89866  0.98183  0.14806  0.0000
H135  H  1.0000  0.39857  0.98176  0.14815  0.0000
H136  H  1.0000  0.05004  0.10733  0.16650  0.0000
H137  H  1.0000  0.55006  0.10725  0.16637  0.0000
H138  H  1.0000  0.89851  0.26875  0.64783  0.0000
H139  H  1.0000  0.39927  0.26883  0.64799  0.0000
H140  H  1.0000  0.89988  0.76770  0.64864  0.0000
H141  H  1.0000  0.39921  0.76964  0.64818  0.0000
H142  H  1.0000  0.12606  0.23298  0.35299  0.0000
H143  H  1.0000  0.62681  0.23198  0.35226  0.0000
H144  H  1.0000  0.12700  0.73153  0.35231  0.0000
H145  H  1.0000  0.62649  0.73244  0.35195  0.0000
H146  H  1.0000  0.12726  0.01872  0.85206  0.0000
H147  H  1.0000  0.62993  0.01515  0.85543  0.0000
H148  H  1.0000  0.12694  0.51820  0.85222  0.0000
H149  H  1.0000  0.62712  0.51746  0.85203  0.0000
H150  H  1.0000  0.14916  0.26982  0.64825  0.0000
H151  H  1.0000  0.64857  0.27280  0.64858  0.0000
H152  H  1.0000  0.14920  0.76979  0.64828  0.0000
H153  H  1.0000  0.64870  0.75994  0.64775  0.0000
H154  H  1.0000  0.14924  0.48091  0.14767  0.0000
H155  H  1.0000  0.64849  0.48051  0.14806  0.0000
H156  H  1.0000  0.07315  0.78542  0.54195  0.0000
H157  H  1.0000  0.57235  0.78570  0.54115  0.0000
H158  H  1.0000  0.04994  0.60719  0.16635  0.0000
H159  H  1.0000  0.54978  0.60705  0.16645  0.0000
H160  H  1.0000  0.14856  0.98073  0.14806  0.0000
H161  H  1.0000  0.64870  0.98095  0.14839  0.0000
H162  H  1.0000  0.37651  0.23031  0.35191  0.0000
H163  H  1.0000  0.87644  0.23043  0.35152  0.0000
H164  H  1.0000  0.37628  0.73009  0.35187  0.0000
H165  H  1.0000  0.87652  0.73027  0.35198  0.0000
H166  H  1.0000  0.37681  0.01955  0.85170  0.0000
H167  H  1.0000  0.87765  0.01934  0.85239  0.0000
H168  H  1.0000  0.37697  0.51931  0.85187  0.0000
H169  H  1.0000  0.87495  0.52179  0.84794  0.0000
H170  H  1.0000  0.89437  0.31458  0.23995  0.0000
H171  H  1.0000  0.39441  0.31482  0.23970  0.0000
H172  H  1.0000  0.89448  0.81485  0.24007  0.0000
H173  H  1.0000  0.39437  0.81484  0.24016  0.0000
H174  H  1.0000  0.89343  0.43514  0.73979  0.0000
H175  H  1.0000  0.39571  0.43367  0.74110  0.0000
H176  H  1.0000  0.89500  0.93543  0.74040  0.0000
H177  H  1.0000  0.39510  0.93629  0.74042  0.0000
H178  H  1.0000  0.13097  0.06463  0.26162  0.0000
H179  H  1.0000  0.63118  0.06503  0.26020  0.0000
H180  H  1.0000  0.22552  0.85665  0.33356  0.0000
H181  H  1.0000  0.72561  0.85635  0.33412  0.0000
H182  H  1.0000  0.07247  0.46488  0.04174  0.0000
H183  H  1.0000  0.57277  0.46471  0.04154  0.0000
H184  H  1.0000  0.13127  0.56452  0.26025  0.0000
H185  H  1.0000  0.63101  0.56520  0.26006  0.0000
H186  H  1.0000  0.13140  0.18628  0.76036  0.0000
H187  H  1.0000  0.63777  0.18113  0.76438  0.0000
H188  H  1.0000  0.13145  0.68580  0.76059  0.0000
H189  H  1.0000  0.63163  0.68577  0.76082  0.0000
H190  H  1.0000  0.14483  0.43727  0.74007  0.0000
H191  H  1.0000  0.64558  0.43912  0.74071  0.0000
H192  H  1.0000  0.14490  0.93722  0.74013  0.0000
H193  H  1.0000  0.64026  0.94098  0.73350  0.0000
H194  H  1.0000  0.14473  0.31292  0.23910  0.0000
H195  H  1.0000  0.64451  0.31340  0.23996  0.0000
H196  H  1.0000  0.14447  0.81357  0.23992  0.0000
H197  H  1.0000  0.64453  0.81333  0.24006  0.0000
H198  H  1.0000  0.38096  0.06301  0.26004  0.0000
H199  H  1.0000  0.88072  0.06269  0.25986  0.0000
H200  H  1.0000  0.38079  0.56236  0.26019  0.0000
H201  H  1.0000  0.88098  0.56313  0.26006  0.0000
H202  H  1.0000  0.22526  0.35642  0.33375  0.0000
H203  H  1.0000  0.72551  0.35669  0.33342  0.0000
H204  H  1.0000  0.38135  0.18755  0.76029  0.0000
H205  H  1.0000  0.87827  0.17875  0.75687  0.0000
H206  H  1.0000  0.07255  0.96498  0.04181  0.0000
H207  H  1.0000  0.57261  0.96495  0.04228  0.0000
H208  H  1.0000  0.38157  0.68705  0.76037  0.0000
H209  H  1.0000  0.87934  0.69350  0.75838  0.0000
H210  H  1.0000  0.97222  0.13053  0.25020  0.0000
H211  H  1.0000  0.47218  0.13051  0.24999  0.0000
H212  H  1.0000  0.97227  0.63056  0.25019  0.0000
H213  H  1.0000  0.47207  0.63046  0.25028  0.0000
H214  H  1.0000  0.97114  0.61949  0.75073  0.0000
H215  H  1.0000  0.47345  0.61722  0.75173  0.0000
H216  H  1.0000  0.97194  0.12054  0.75018  0.0000
H217  H  1.0000  0.47308  0.11962  0.75093  0.0000
H218  H  1.0000  0.05331  0.37002  0.75024  0.0000
H219  H  1.0000  0.55798  0.36460  0.75049  0.0000
H220  H  1.0000  0.05360  0.86996  0.75037  0.0000
H221  H  1.0000  0.55335  0.86973  0.75085  0.0000
H222  H  1.0000  0.05323  0.88071  0.25151  0.0000
H223  H  1.0000  0.55340  0.88134  0.24979  0.0000
N1  N  1.0000  0.94291  0.12976  0.97309  0.0000
N2  N  1.0000  0.44340  0.12894  0.97188  0.0000
N3  N  1.0000  0.94169  0.12219  0.47389  0.0000
N4  N  1.0000  0.44263  0.12043  0.47303  0.0000
N5  N  1.0000  0.94273  0.62079  0.47301  0.0000
N6  N  1.0000  0.44255  0.62041  0.47300  0.0000
N7  N  1.0000  0.08285  0.38115  0.52771  0.0000
N8  N  1.0000  0.58293  0.38117  0.52706  0.0000
N9  N  1.0000  0.08328  0.88081  0.52731  0.0000
N10  N  1.0000  0.58282  0.88111  0.52685  0.0000
N11  N  1.0000  0.08286  0.36941  0.02722  0.0000
N12  N  1.0000  0.58322  0.36920  0.02713  0.0000
N13  N  1.0000  0.08284  0.86952  0.02719  0.0000
N14  N  1.0000  0.58296  0.86953  0.02765  0.0000
N15  N  1.0000  0.19245  0.11929  0.47290  0.0000
N16  N  1.0000  0.69256  0.11982  0.47299  0.0000
N17  N  1.0000  0.19234  0.61930  0.47316  0.0000
N18  N  1.0000  0.69239  0.61918  0.47283  0.0000
N19  N  1.0000  0.19262  0.13096  0.97280  0.0000
N20  N  1.0000  0.69425  0.13202  0.97391  0.0000
N21  N  1.0000  0.71404  0.05059  0.70352  0.0000
N22  N  1.0000  0.19260  0.63099  0.97268  0.0000
N23  N  1.0000  0.69241  0.63078  0.97255  0.0000
N24  N  1.0000  0.33303  0.38099  0.52686  0.0000
N25  N  1.0000  0.83261  0.38184  0.52657  0.0000
N26  N  1.0000  0.33305  0.88099  0.52687  0.0000
N27  N  1.0000  0.83367  0.88151  0.52863  0.0000
N28  N  1.0000  0.33349  0.36882  0.02634  0.0000
N29  N  1.0000  0.83259  0.36879  0.02669  0.0000
N30  N  1.0000  0.33285  0.86878  0.02691  0.0000
N31  N  1.0000  0.83289  0.86934  0.02719  0.0000
N32  N  1.0000  0.94187  0.62940  0.97212  0.0000
N33  N  1.0000  0.44260  0.62812  0.97288  0.0000
O1  O  1.0000  0.93479  0.35033  0.94558  0.0000
O2  O  1.0000  0.43570  0.34911  0.94363  0.0000
O3  O  1.0000  0.93472  0.90118  0.44697  0.0000
O4  O  1.0000  0.43506  0.89982  0.44539  0.0000
O5  O  1.0000  0.93468  0.40040  0.44520  0.0000
O6  O  1.0000  0.43502  0.39979  0.44537  0.0000
O7  O  1.0000  0.09049  0.60164  0.55549  0.0000
O8  O  1.0000  0.59081  0.60169  0.55485  0.0000
O9  O  1.0000  0.09072  0.10155  0.55476  0.0000
O10  O  1.0000  0.59136  0.10122  0.55521  0.0000
O11  O  1.0000  0.09090  0.14883  0.05479  0.0000
O12  O  1.0000  0.59136  0.14884  0.05510  0.0000
O13  O  1.0000  0.09072  0.64880  0.05453  0.0000
O14  O  1.0000  0.59075  0.64872  0.05487  0.0000
O15  O  1.0000  0.18467  0.89866  0.44527  0.0000
O16  O  1.0000  0.68552  0.89863  0.44648  0.0000
O17  O  1.0000  0.18436  0.39879  0.44545  0.0000
O18  O  1.0000  0.68452  0.39867  0.44507  0.0000
O19  O  1.0000  0.18451  0.35161  0.94535  0.0000
O20  O  1.0000  0.68513  0.35183  0.94518  0.0000
O21  O  1.0000  0.18456  0.85163  0.94521  0.0000
O22  O  1.0000  0.68426  0.85198  0.94629  0.0000
O23  O  1.0000  0.34073  0.60164  0.55440  0.0000
O24  O  1.0000  0.84068  0.60239  0.55416  0.0000
O25  O  1.0000  0.34074  0.10164  0.55438  0.0000
O26  O  1.0000  0.83828  0.10231  0.55672  0.0000
O27  O  1.0000  0.34118  0.14816  0.05372  0.0000
O28  O  1.0000  0.84124  0.14864  0.05495  0.0000
O29  O  1.0000  0.34072  0.64815  0.05442  0.0000
O30  O  1.0000  0.84044  0.64833  0.05408  0.0000
O31  O  1.0000  0.93466  0.85057  0.94551  0.0000
O32  O  1.0000  0.43491  0.84910  0.94601  0.0000


data_form-I-BZM[94%]:NCM[6%]-B
_cell_length_a               10.8490244609804
_cell_length_b               9.97433004987297
_cell_length_c               20.2835114434563
_cell_angle_alpha            89.9712722979289
_cell_angle_beta             93.4795458923768
_cell_angle_gamma            90.2560010008944
_symmetry_space_group_H-M        'P1'
_symmetry_Int_Tables_number      '1'
_symmetry_cell_setting           'triclinic'
loop_
_symmetry_equiv_pos_as_xyz
x,y,z

loop_
_atom_site_label
_atom_site_type_symbol
_atom_site_occupancy
_atom_site_fract_x
_atom_site_fract_y
_atom_site_fract_z
_atom_site_U_iso_or_equiv
C1  C  1.0000  0.91738  0.01309  0.43734  0.0000
C2  C  1.0000  0.51786  0.93889  0.33680  0.0000
C3  C  1.0000  0.10677  0.79593  0.78880  0.0000
C4  C  1.0000  0.44965  0.54136  0.71229  0.0000
C5  C  1.0000  0.41918  0.23752  0.93655  0.0000
C6  C  1.0000  0.44831  0.05566  0.71013  0.0000
C7  C  1.0000  0.44500  0.20164  0.20944  0.0000
C8  C  1.0000  0.44565  0.70156  0.20949  0.0000
C9  C  1.0000  0.60655  0.95189  0.29039  0.0000
C10  C  1.0000  0.60538  0.45140  0.29120  0.0000
C11  C  1.0000  0.60395  0.80003  0.79001  0.0000
C12  C  1.0000  0.51630  0.43895  0.33743  0.0000
C13  C  1.0000  0.01776  0.93898  0.33668  0.0000
C14  C  1.0000  0.01728  0.43927  0.33688  0.0000
C15  C  1.0000  0.01648  0.31174  0.83662  0.0000
C16  C  1.0000  0.53596  0.55679  0.66484  0.0000
C17  C  1.0000  0.41735  0.01228  0.43758  0.0000
C18  C  1.0000  0.53688  0.06637  0.66349  0.0000
C19  C  1.0000  0.53319  0.18926  0.16280  0.0000
C20  C  1.0000  0.53419  0.68928  0.16302  0.0000
C21  C  1.0000  0.41548  0.51247  0.43805  0.0000
C22  C  1.0000  0.63277  0.26339  0.06174  0.0000
C23  C  1.0000  0.63420  0.76313  0.06201  0.0000
C24  C  1.0000  0.41723  0.73875  0.93805  0.0000
C25  C  1.0000  0.63143  0.48801  0.56186  0.0000
C26  C  1.0000  0.63551  0.98881  0.56286  0.0000
C27  C  1.0000  0.01294  0.03213  0.38817  0.0000
C28  C  1.0000  0.01209  0.53237  0.38839  0.0000
C29  C  1.0000  0.01154  0.21859  0.88820  0.0000
C30  C  1.0000  0.91631  0.51298  0.43742  0.0000
C31  C  1.0000  0.01342  0.71834  0.88764  0.0000
C32  C  1.0000  0.03977  0.28372  0.11051  0.0000
C33  C  1.0000  0.03800  0.78249  0.11151  0.0000
C34  C  1.0000  0.03459  0.46452  0.61172  0.0000
C35  C  1.0000  0.01844  0.80978  0.83533  0.0000
C36  C  1.0000  0.03885  0.96573  0.61157  0.0000
C37  C  1.0000  0.51808  0.21565  0.88963  0.0000
C38  C  1.0000  0.51222  0.72014  0.88876  0.0000
C39  C  1.0000  0.51267  0.03193  0.38833  0.0000
C40  C  1.0000  0.51098  0.53219  0.38887  0.0000
C41  C  1.0000  0.53788  0.28219  0.11113  0.0000
C42  C  1.0000  0.91675  0.23756  0.93763  0.0000
C43  C  1.0000  0.53907  0.78209  0.11129  0.0000
C44  C  1.0000  0.53733  0.46756  0.61156  0.0000
C45  C  1.0000  0.54147  0.97098  0.61292  0.0000
C46  C  1.0000  0.02771  0.55667  0.66353  0.0000
C47  C  1.0000  0.94927  0.35835  0.60631  0.0000
C48  C  1.0000  0.95370  0.85931  0.60761  0.0000
C49  C  1.0000  0.95479  0.38950  0.10640  0.0000
C50  C  1.0000  0.95289  0.88815  0.10723  0.0000
C51  C  1.0000  0.09596  0.11226  0.89223  0.0000
C52  C  1.0000  0.09835  0.61256  0.89261  0.0000
C53  C  1.0000  0.09826  0.13839  0.39242  0.0000
C54  C  1.0000  0.91810  0.73804  0.93675  0.0000
C55  C  1.0000  0.09742  0.63861  0.39281  0.0000
C56  C  1.0000  0.45295  0.38802  0.10693  0.0000
C57  C  1.0000  0.03352  0.05982  0.66261  0.0000
C58  C  1.0000  0.45393  0.88775  0.10691  0.0000
C59  C  1.0000  0.45055  0.36281  0.60634  0.0000
C60  C  1.0000  0.45657  0.86422  0.61001  0.0000
C61  C  1.0000  0.59752  0.10525  0.89374  0.0000
C62  C  1.0000  0.59827  0.61533  0.89335  0.0000
C63  C  1.0000  0.59762  0.13853  0.39260  0.0000
C64  C  1.0000  0.59618  0.63858  0.39317  0.0000
C65  C  1.0000  0.86450  0.39963  0.15228  0.0000
C66  C  1.0000  0.13453  0.26489  0.06104  0.0000
C67  C  1.0000  0.86284  0.89871  0.15320  0.0000
C68  C  1.0000  0.03479  0.19032  0.16199  0.0000
C69  C  1.0000  0.85659  0.34724  0.65081  0.0000
C70  C  1.0000  0.86284  0.84924  0.65321  0.0000
C71  C  1.0000  0.18564  0.10120  0.84609  0.0000
C72  C  1.0000  0.18833  0.60031  0.84670  0.0000
C73  C  1.0000  0.18850  0.14952  0.34653  0.0000
C74  C  1.0000  0.18794  0.64983  0.34707  0.0000
C75  C  1.0000  0.36230  0.34928  0.65315  0.0000
C76  C  1.0000  0.36665  0.85496  0.65616  0.0000
C77  C  1.0000  0.36308  0.39879  0.15300  0.0000
C78  C  1.0000  0.13319  0.76379  0.06226  0.0000
C79  C  1.0000  0.03325  0.68953  0.16316  0.0000
C80  C  1.0000  0.36386  0.89852  0.15287  0.0000
C81  C  1.0000  0.68984  0.09539  0.84920  0.0000
C82  C  1.0000  0.68783  0.60457  0.84714  0.0000
C83  C  1.0000  0.68795  0.15000  0.34676  0.0000
C84  C  1.0000  0.68674  0.64966  0.34744  0.0000
C85  C  1.0000  0.85974  0.30561  0.20312  0.0000
C86  C  1.0000  0.85842  0.80519  0.20429  0.0000
C87  C  1.0000  0.84917  0.44032  0.70189  0.0000
C88  C  1.0000  0.85783  0.94392  0.70369  0.0000
C89  C  1.0000  0.19043  0.19499  0.79514  0.0000
C90  C  1.0000  0.53502  0.31051  0.83975  0.0000
C91  C  1.0000  0.13118  0.48466  0.56325  0.0000
C92  C  1.0000  0.19290  0.69216  0.79488  0.0000
C93  C  1.0000  0.19292  0.05588  0.29555  0.0000
C94  C  1.0000  0.19265  0.55630  0.29607  0.0000
C95  C  1.0000  0.36175  0.43865  0.70610  0.0000
C96  C  1.0000  0.36200  0.95103  0.70603  0.0000
C97  C  1.0000  0.35875  0.30535  0.20413  0.0000
C98  C  1.0000  0.35934  0.80518  0.20402  0.0000
C99  C  1.0000  0.69922  0.19615  0.80201  0.0000
C100  C  1.0000  0.69107  0.69736  0.79569  0.0000
C101  C  1.0000  0.51568  0.81208  0.83665  0.0000
C102  C  1.0000  0.69278  0.05643  0.29578  0.0000
C103  C  1.0000  0.13445  0.98449  0.56244  0.0000
C104  C  1.0000  0.69169  0.55582  0.29659  0.0000
C105  C  1.0000  0.94610  0.20200  0.20841  0.0000
C106  C  1.0000  0.94478  0.70163  0.20968  0.0000
C107  C  1.0000  0.93675  0.54361  0.70874  0.0000
C108  C  1.0000  0.94444  0.04807  0.70886  0.0000
C109  C  1.0000  0.10643  0.95161  0.29023  0.0000
C110  C  1.0000  0.10625  0.45195  0.29060  0.0000
C111  C  1.0000  0.10469  0.29924  0.78999  0.0000
H1  H  1.0000  0.90640  0.21535  0.45756  0.0000
H2  H  1.0000  0.47402  0.39716  0.83512  0.0000
H3  H  1.0000  0.10673  0.38056  0.24996  0.0000
H4  H  1.0000  0.45170  0.60959  0.75431  0.0000
H5  H  1.0000  0.40341  0.03558  0.95766  0.0000
H6  H  1.0000  0.44729  0.12978  0.74956  0.0000
H7  H  1.0000  0.44521  0.13059  0.25029  0.0000
H8  H  1.0000  0.44564  0.63050  0.25033  0.0000
H9  H  1.0000  0.60300  0.87025  0.74880  0.0000
H10  H  1.0000  0.60691  0.88056  0.24973  0.0000
H11  H  1.0000  0.60612  0.37968  0.25070  0.0000
H12  H  1.0000  0.44790  0.89230  0.83303  0.0000
H13  H  1.0000  0.95024  0.39351  0.83344  0.0000
H14  H  1.0000  0.95216  0.89144  0.83157  0.0000
H15  H  1.0000  0.95113  0.85697  0.33362  0.0000
H16  H  1.0000  0.60386  0.63752  0.66866  0.0000
H17  H  1.0000  0.40548  0.21440  0.45793  0.0000
H18  H  1.0000  0.60266  0.14930  0.66551  0.0000
H19  H  1.0000  0.59965  0.10773  0.16596  0.0000
H20  H  1.0000  0.60080  0.60789  0.16634  0.0000
H21  H  1.0000  0.40552  0.71412  0.45967  0.0000
H22  H  1.0000  0.64216  0.28649  0.54075  0.0000
H23  H  1.0000  0.64563  0.78616  0.54288  0.0000
H24  H  1.0000  0.40662  0.53697  0.95873  0.0000
H25  H  1.0000  0.64552  0.46571  0.04174  0.0000
H26  H  1.0000  0.64573  0.96519  0.04115  0.0000
H27  H  1.0000  0.81362  0.14147  0.00439  0.0000
H28  H  1.0000  0.81463  0.64239  0.00359  0.0000
H29  H  1.0000  0.81390  0.10969  0.50351  0.0000
H30  H  1.0000  0.90593  0.71490  0.45846  0.0000
H31  H  1.0000  0.81291  0.60877  0.50391  0.0000
H32  H  1.0000  0.23507  0.38994  0.49669  0.0000
H33  H  1.0000  0.23852  0.88815  0.49660  0.0000
H34  H  1.0000  0.23774  0.36119  0.99437  0.0000
H35  H  1.0000  0.95067  0.35723  0.33366  0.0000
H36  H  1.0000  0.23656  0.86008  0.99570  0.0000
H37  H  1.0000  0.31357  0.10789  0.50386  0.0000
H38  H  1.0000  0.31300  0.60732  0.50519  0.0000
H39  H  1.0000  0.31069  0.14354  0.00180  0.0000
H40  H  1.0000  0.31397  0.64217  0.00464  0.0000
H41  H  1.0000  0.73369  0.39260  0.49477  0.0000
H42  H  1.0000  0.90589  0.03563  0.95874  0.0000
H43  H  1.0000  0.73713  0.89158  0.49622  0.0000
H44  H  1.0000  0.73720  0.35996  0.99573  0.0000
H45  H  1.0000  0.73757  0.85926  0.99532  0.0000
H46  H  1.0000  0.09451  0.63844  0.66782  0.0000
H47  H  1.0000  0.95307  0.28570  0.56640  0.0000
H48  H  1.0000  0.95650  0.78536  0.56821  0.0000
H49  H  1.0000  0.95733  0.46283  0.06667  0.0000
H50  H  1.0000  0.95517  0.96109  0.06731  0.0000
H51  H  1.0000  0.09345  0.03911  0.93204  0.0000
H52  H  1.0000  0.09589  0.54079  0.93301  0.0000
H53  H  1.0000  0.09606  0.21139  0.43227  0.0000
H54  H  1.0000  0.90641  0.53625  0.95801  0.0000
H55  H  1.0000  0.09501  0.71154  0.43269  0.0000
H56  H  1.0000  0.45533  0.46099  0.06703  0.0000
H57  H  1.0000  0.10003  0.14197  0.66546  0.0000
H58  H  1.0000  0.45616  0.96050  0.06690  0.0000
H59  H  1.0000  0.45020  0.29312  0.56500  0.0000
H60  H  1.0000  0.45865  0.78943  0.57094  0.0000
H61  H  1.0000  0.58896  0.02865  0.93154  0.0000
H62  H  1.0000  0.59701  0.54353  0.93382  0.0000
H63  H  1.0000  0.59509  0.21151  0.43243  0.0000
H64  H  1.0000  0.59377  0.71163  0.43299  0.0000
H65  H  1.0000  0.79814  0.48142  0.14764  0.0000
H66  H  1.0000  0.14278  0.28288  0.54196  0.0000
H67  H  1.0000  0.79640  0.98042  0.14848  0.0000
H68  H  1.0000  0.10135  0.10886  0.16512  0.0000
H69  H  1.0000  0.78961  0.26564  0.64471  0.0000
H70  H  1.0000  0.79622  0.76705  0.64860  0.0000
H71  H  1.0000  0.25513  0.23168  0.35136  0.0000
H72  H  1.0000  0.25457  0.73197  0.35204  0.0000
H73  H  1.0000  0.25135  0.01877  0.85057  0.0000
H74  H  1.0000  0.25463  0.51854  0.85198  0.0000
H75  H  1.0000  0.29439  0.26846  0.64760  0.0000
H76  H  1.0000  0.30024  0.77247  0.65244  0.0000
H77  H  1.0000  0.29677  0.48063  0.14833  0.0000
H78  H  1.0000  0.14638  0.78195  0.54280  0.0000
H79  H  1.0000  0.09988  0.60817  0.16639  0.0000
H80  H  1.0000  0.29749  0.98028  0.14806  0.0000
H81  H  1.0000  0.75430  0.23242  0.35163  0.0000
H82  H  1.0000  0.75327  0.73191  0.35231  0.0000
H83  H  1.0000  0.75370  0.01120  0.85199  0.0000
H84  H  1.0000  0.75442  0.52310  0.85157  0.0000
H85  H  1.0000  0.78962  0.31356  0.23917  0.0000
H86  H  1.0000  0.78864  0.81347  0.24049  0.0000
H87  H  1.0000  0.77495  0.43171  0.73578  0.0000
H88  H  1.0000  0.78723  0.93604  0.73950  0.0000
H89  H  1.0000  0.26289  0.06443  0.25945  0.0000
H90  H  1.0000  0.45150  0.85661  0.33369  0.0000
H91  H  1.0000  0.14707  0.46719  0.04070  0.0000
H92  H  1.0000  0.26288  0.56497  0.26010  0.0000
H93  H  1.0000  0.25985  0.18628  0.75876  0.0000
H94  H  1.0000  0.26285  0.68226  0.75883  0.0000
H95  H  1.0000  0.29344  0.42810  0.74301  0.0000
H96  H  1.0000  0.29171  0.94389  0.74207  0.0000
H97  H  1.0000  0.28912  0.31382  0.24040  0.0000
H98  H  1.0000  0.28950  0.81363  0.24018  0.0000
H99  H  1.0000  0.76287  0.06529  0.25974  0.0000
H100  H  1.0000  0.76206  0.56432  0.26068  0.0000
H101  H  1.0000  0.44979  0.35683  0.33431  0.0000
H102  H  1.0000  0.77102  0.19273  0.76656  0.0000
H103  H  1.0000  0.14415  0.96583  0.04122  0.0000
H104  H  1.0000  0.76026  0.68876  0.75923  0.0000
H105  H  1.0000  0.94594  0.13040  0.24903  0.0000
H106  H  1.0000  0.94482  0.63046  0.25047  0.0000
H107  H  1.0000  0.93583  0.61464  0.74955  0.0000
H108  H  1.0000  0.94423  0.12027  0.74913  0.0000
H109  H  1.0000  0.10508  0.37069  0.74932  0.0000
H110  H  1.0000  0.10703  0.86606  0.74756  0.0000
H111  H  1.0000  0.10664  0.88015  0.24961  0.0000
N1  N  1.0000  0.88522  0.13102  0.97321  0.0000
N2  N  1.0000  0.88558  0.11993  0.47226  0.0000
N3  N  1.0000  0.88474  0.61935  0.47281  0.0000
N4  N  1.0000  0.16324  0.37865  0.52767  0.0000
N5  N  1.0000  0.16718  0.87735  0.52797  0.0000
N6  N  1.0000  0.16693  0.37174  0.02590  0.0000
N7  N  1.0000  0.16492  0.87043  0.02686  0.0000
N8  N  1.0000  0.38512  0.11884  0.47260  0.0000
N9  N  1.0000  0.62308  0.30192  0.79660  0.0000
N10  N  1.0000  0.38422  0.61846  0.47378  0.0000
N11  N  1.0000  0.38314  0.13174  0.97119  0.0000
N12  N  1.0000  0.38552  0.63203  0.97339  0.0000
N13  N  1.0000  0.66187  0.38200  0.52580  0.0000
N14  N  1.0000  0.66623  0.88151  0.52791  0.0000
N15  N  1.0000  0.66551  0.37038  0.02688  0.0000
N16  N  1.0000  0.66608  0.86977  0.02656  0.0000
N17  N  1.0000  0.88616  0.63176  0.97241  0.0000
O1  O  1.0000  0.86882  0.35134  0.94514  0.0000
O2  O  1.0000  0.86946  0.89895  0.44520  0.0000
O3  O  1.0000  0.86795  0.39895  0.44476  0.0000
O4  O  1.0000  0.17950  0.59880  0.55606  0.0000
O5  O  1.0000  0.18150  0.09886  0.55412  0.0000
O6  O  1.0000  0.18115  0.15073  0.05285  0.0000
O7  O  1.0000  0.18112  0.65004  0.05468  0.0000
O8  O  1.0000  0.37011  0.89784  0.44549  0.0000
O9  O  1.0000  0.36719  0.39835  0.44526  0.0000
O10  O  1.0000  0.37337  0.35253  0.94304  0.0000
O11  O  1.0000  0.36947  0.85258  0.94579  0.0000
O12  O  1.0000  0.67984  0.60205  0.55434  0.0000
O13  O  1.0000  0.68297  0.10281  0.55411  0.0000
O14  O  1.0000  0.67941  0.14921  0.05345  0.0000
O15  O  1.0000  0.68183  0.64932  0.05433  0.0000
O16  O  1.0000  0.87025  0.85195  0.94408  0.0000


data_form-I-BZM[88%]:NCM[12%]-B
_cell_length_a               5.41943745144894
_cell_length_b               9.96667384246138
_cell_length_c               20.2801262767279
_cell_angle_alpha            90.1029202080959
_cell_angle_beta             93.4396109940064
_cell_angle_gamma            89.5226459893893
_symmetry_space_group_H-M        'P1'
_symmetry_Int_Tables_number      '1'
_symmetry_cell_setting           'triclinic'
loop_
_symmetry_equiv_pos_as_xyz
x,y,z

loop_
_atom_site_label
_atom_site_type_symbol
_atom_site_occupancy
_atom_site_fract_x
_atom_site_fract_y
_atom_site_fract_z
_atom_site_U_iso_or_equiv
C1  C  1.0000  0.03463  0.94152  0.33832  0.0000
C2  C  1.0000  0.89435  0.54649  0.71212  0.0000
C3  C  1.0000  0.84577  0.23451  0.93705  0.0000
C4  C  1.0000  0.89015  0.20293  0.20826  0.0000
C5  C  1.0000  0.88903  0.70315  0.21006  0.0000
C6  C  1.0000  0.21080  0.95339  0.29153  0.0000
C7  C  1.0000  0.21136  0.45250  0.29010  0.0000
C8  C  1.0000  0.22049  0.28688  0.78836  0.0000
C9  C  1.0000  0.20903  0.80448  0.79103  0.0000
C10  C  1.0000  0.03468  0.44044  0.33674  0.0000
C11  C  1.0000  0.07065  0.56021  0.66542  0.0000
C12  C  1.0000  0.83667  0.01611  0.43965  0.0000
C13  C  1.0000  0.03640  0.05965  0.66116  0.0000
C14  C  1.0000  0.07048  0.18997  0.16255  0.0000
C15  C  1.0000  0.06646  0.68966  0.16357  0.0000
C16  C  1.0000  0.83517  0.51452  0.43791  0.0000
C17  C  1.0000  0.27571  0.26238  0.06227  0.0000
C18  C  1.0000  0.26700  0.76260  0.06267  0.0000
C19  C  1.0000  0.82990  0.73524  0.93706  0.0000
C20  C  1.0000  0.26739  0.48957  0.56313  0.0000
C21  C  1.0000  0.26709  0.98770  0.56376  0.0000
C22  C  1.0000  0.03640  0.21325  0.88795  0.0000
C23  C  1.0000  0.01906  0.71766  0.88715  0.0000
C24  C  1.0000  0.02519  0.03489  0.38992  0.0000
C25  C  1.0000  0.02580  0.53301  0.38870  0.0000
C26  C  1.0000  0.08291  0.28291  0.11106  0.0000
C27  C  1.0000  0.07656  0.78268  0.11207  0.0000
C28  C  1.0000  0.07785  0.46999  0.61248  0.0000
C29  C  1.0000  0.07020  0.96526  0.61090  0.0000
C30  C  1.0000  0.91210  0.38960  0.10624  0.0000
C31  C  1.0000  0.90630  0.88961  0.10785  0.0000
C32  C  1.0000  0.90596  0.36530  0.60711  0.0000
C33  C  1.0000  0.91292  0.85434  0.60682  0.0000
C34  C  1.0000  0.21212  0.10917  0.89437  0.0000
C35  C  1.0000  0.18795  0.60997  0.88947  0.0000
C36  C  1.0000  0.19460  0.14072  0.39386  0.0000
C37  C  1.0000  0.19655  0.63825  0.39317  0.0000
C38  C  1.0000  0.72694  0.35292  0.65330  0.0000
C39  C  1.0000  0.72938  0.84359  0.65166  0.0000
C40  C  1.0000  0.72902  0.40130  0.15151  0.0000
C41  C  1.0000  0.72530  0.90141  0.15369  0.0000
C42  C  1.0000  0.39450  0.09659  0.84902  0.0000
C43  C  1.0000  0.36958  0.60149  0.84368  0.0000
C44  C  1.0000  0.37430  0.15088  0.34768  0.0000
C45  C  1.0000  0.37625  0.64882  0.34701  0.0000
C46  C  1.0000  0.04160  0.30149  0.83435  0.0000
C47  C  1.0000  0.72021  0.44397  0.70561  0.0000
C48  C  1.0000  0.71022  0.94402  0.69913  0.0000
C49  C  1.0000  0.71723  0.30765  0.20235  0.0000
C50  C  1.0000  0.71613  0.80796  0.20469  0.0000
C51  C  1.0000  0.40097  0.18604  0.79618  0.0000
C52  C  1.0000  0.38121  0.69916  0.79466  0.0000
C53  C  1.0000  0.03054  0.81457  0.83740  0.0000
C54  C  1.0000  0.38317  0.05700  0.29666  0.0000
C55  C  1.0000  0.38445  0.55568  0.29563  0.0000
H1  H  1.0000  0.90354  0.38133  0.82935  0.0000
H2  H  1.0000  0.89596  0.61542  0.75395  0.0000
H3  H  1.0000  0.82508  0.03332  0.95916  0.0000
H4  H  1.0000  0.88733  0.13133  0.24876  0.0000
H5  H  1.0000  0.88821  0.63184  0.25071  0.0000
H6  H  1.0000  0.21767  0.35511  0.74634  0.0000
H7  H  1.0000  0.21198  0.87986  0.75225  0.0000
H8  H  1.0000  0.21029  0.88199  0.25075  0.0000
H9  H  1.0000  0.21045  0.38173  0.24906  0.0000
H10  H  1.0000  0.89967  0.89818  0.83581  0.0000
H11  H  1.0000  0.20563  0.64048  0.66967  0.0000
H12  H  1.0000  0.80739  0.21878  0.45919  0.0000
H13  H  1.0000  0.15773  0.14641  0.66601  0.0000
H14  H  1.0000  0.20371  0.10755  0.16603  0.0000
H15  H  1.0000  0.19920  0.60701  0.16652  0.0000
H16  H  1.0000  0.81372  0.71662  0.45937  0.0000
H17  H  1.0000  0.28971  0.28800  0.54172  0.0000
H18  H  1.0000  0.29816  0.78596  0.54191  0.0000
H19  H  1.0000  0.80662  0.53194  0.95571  0.0000
H20  H  1.0000  0.29239  0.46360  0.03952  0.0000
H21  H  1.0000  0.29241  0.96501  0.04305  0.0000
H22  H  1.0000  0.62784  0.11273  0.50595  0.0000
H23  H  1.0000  0.62867  0.61090  0.50480  0.0000
H24  H  1.0000  0.64179  0.14068  0.00468  0.0000
H25  H  1.0000  0.62353  0.63785  0.00276  0.0000
H26  H  1.0000  0.47338  0.39372  0.49582  0.0000
H27  H  1.0000  0.48391  0.89419  0.49800  0.0000
H28  H  1.0000  0.48033  0.35630  0.99473  0.0000
H29  H  1.0000  0.47561  0.85834  0.99669  0.0000
H30  H  1.0000  0.91799  0.46245  0.06638  0.0000
H31  H  1.0000  0.91112  0.96247  0.06797  0.0000
H32  H  1.0000  0.90883  0.29478  0.56604  0.0000
H33  H  1.0000  0.93057  0.77788  0.56887  0.0000
H34  H  1.0000  0.21059  0.03970  0.93574  0.0000
H35  H  1.0000  0.18154  0.53375  0.92779  0.0000
H36  H  1.0000  0.18952  0.21413  0.43365  0.0000
H37  H  1.0000  0.19260  0.71089  0.43333  0.0000
H38  H  1.0000  0.59384  0.27163  0.64823  0.0000
H39  H  1.0000  0.60329  0.75883  0.64899  0.0000
H40  H  1.0000  0.59569  0.48375  0.14620  0.0000
H41  H  1.0000  0.59211  0.98397  0.14872  0.0000
H42  H  1.0000  0.50667  0.23272  0.35214  0.0000
H43  H  1.0000  0.50938  0.73024  0.35178  0.0000
H44  H  1.0000  0.53278  0.01690  0.85582  0.0000
H45  H  1.0000  0.50186  0.51833  0.84706  0.0000
H46  H  1.0000  0.90196  0.85999  0.33529  0.0000
H47  H  1.0000  0.58143  0.43384  0.74195  0.0000
H48  H  1.0000  0.56771  0.93993  0.73493  0.0000
H49  H  1.0000  0.57491  0.31645  0.23787  0.0000
H50  H  1.0000  0.57584  0.81697  0.24077  0.0000
H51  H  1.0000  0.52245  0.06509  0.26032  0.0000
H52  H  1.0000  0.52368  0.56406  0.25929  0.0000
H53  H  1.0000  0.90088  0.35949  0.33329  0.0000
H54  H  1.0000  0.54803  0.17696  0.76181  0.0000
H55  H  1.0000  0.52339  0.69257  0.75896  0.0000
N1  N  1.0000  0.76961  0.12336  0.47441  0.0000
N2  N  1.0000  0.77206  0.62120  0.47365  0.0000
N3  N  1.0000  0.78577  0.12927  0.97376  0.0000
N4  N  1.0000  0.76528  0.62733  0.97099  0.0000
N5  N  1.0000  0.33079  0.38326  0.52722  0.0000
N6  N  1.0000  0.33874  0.88220  0.52856  0.0000
N7  N  1.0000  0.33702  0.36769  0.02598  0.0000
N8  N  1.0000  0.33232  0.86934  0.02805  0.0000
N9  N  1.0000  0.86114  0.05017  0.70455  0.0000
O1  O  1.0000  0.74601  0.90160  0.44848  0.0000
O2  O  1.0000  0.73847  0.40104  0.44523  0.0000
O3  O  1.0000  0.74686  0.34857  0.94389  0.0000
O4  O  1.0000  0.73711  0.84980  0.94660  0.0000
O5  O  1.0000  0.36277  0.60350  0.55575  0.0000
O6  O  1.0000  0.35888  0.10271  0.55767  0.0000
O7  O  1.0000  0.37463  0.14826  0.05595  0.0000
O8  O  1.0000  0.36039  0.64768  0.05434  0.0000

data_form-I-BZM[75%]:NCM[25%]-B
_cell_length_a               5.40683648689207
_cell_length_b               4.98494431992957
_cell_length_c               20.2070008928633
_cell_angle_alpha            90.0664554194608
_cell_angle_beta             93.4955515445434
_cell_angle_gamma            89.262158804516
_symmetry_space_group_H-M        'P1'
_symmetry_Int_Tables_number      '1'
_symmetry_cell_setting           'triclinic'
loop_
_symmetry_equiv_pos_as_xyz
x,y,z

loop_
_atom_site_label
_atom_site_type_symbol
_atom_site_occupancy
_atom_site_fract_x
_atom_site_fract_y
_atom_site_fract_z
_atom_site_U_iso_or_equiv
C1  C  1.0000  0.89696  0.08988  0.70906  0.0000
C2  C  1.0000  0.89092  0.40608  0.21163  0.0000
C3  C  1.0000  0.21760  0.58898  0.79070  0.0000
C4  C  1.0000  0.06597  0.87787  0.33631  0.0000
C5  C  1.0000  0.07298  0.11446  0.66204  0.0000
C6  C  1.0000  0.07097  0.38005  0.16559  0.0000
C7  C  1.0000  0.84154  0.02086  0.43513  0.0000
C8  C  1.0000  0.27031  0.52596  0.06408  0.0000
C9  C  1.0000  0.83689  0.47116  0.93812  0.0000
C10  C  1.0000  0.27155  0.96629  0.56026  0.0000
C11  C  1.0000  0.02896  0.43009  0.88886  0.0000
C12  C  1.0000  0.03719  0.06416  0.38749  0.0000
C13  C  1.0000  0.08024  0.56537  0.11372  0.0000
C14  C  1.0000  0.08246  0.92894  0.61002  0.0000
C15  C  1.0000  0.90796  0.77845  0.10916  0.0000
C16  C  1.0000  0.91304  0.71767  0.60590  0.0000
C17  C  1.0000  0.20074  0.21655  0.89342  0.0000
C18  C  1.0000  0.19832  0.28231  0.39182  0.0000
C19  C  1.0000  0.73364  0.69648  0.65233  0.0000
C20  C  1.0000  0.72434  0.80026  0.15448  0.0000
C21  C  1.0000  0.38263  0.19256  0.84756  0.0000
C22  C  1.0000  0.37958  0.30301  0.34613  0.0000
C23  C  1.0000  0.72474  0.88309  0.70377  0.0000
C24  C  1.0000  0.71357  0.61274  0.20554  0.0000
C25  C  1.0000  0.39154  0.37926  0.79633  0.0000
C26  C  1.0000  0.03889  0.61582  0.83709  0.0000
C27  C  1.0000  0.39438  0.10382  0.29790  0.0000
H1  H  1.0000  0.89792  0.23141  0.75022  0.0000
H2  H  1.0000  0.88940  0.26141  0.25201  0.0000
H3  H  1.0000  0.21902  0.73190  0.74997  0.0000
H4  H  1.0000  0.90520  0.78117  0.83397  0.0000
H5  H  1.0000  0.20591  0.27681  0.66537  0.0000
H6  H  1.0000  0.20471  0.21469  0.16896  0.0000
H7  H  1.0000  0.81236  0.42370  0.45713  0.0000
H8  H  1.0000  0.29904  0.56147  0.53989  0.0000
H9  H  1.0000  0.81750  0.06785  0.95968  0.0000
H10  H  1.0000  0.29225  0.93047  0.04386  0.0000
H11  H  1.0000  0.62665  0.20885  0.50164  0.0000
H12  H  1.0000  0.63071  0.28204  0.00532  0.0000
H13  H  1.0000  0.48022  0.77333  0.49348  0.0000
H14  H  1.0000  0.47500  0.71729  0.99715  0.0000
H15  H  1.0000  0.91264  0.92450  0.06920  0.0000
H16  H  1.0000  0.91801  0.57163  0.56582  0.0000
H17  H  1.0000  0.19650  0.07126  0.93356  0.0000
H18  H  1.0000  0.18484  0.43234  0.43074  0.0000
H19  H  1.0000  0.60146  0.53307  0.64782  0.0000
H20  H  1.0000  0.58805  0.96317  0.14891  0.0000
H21  H  1.0000  0.50716  0.47051  0.34828  0.0000
H22  H  1.0000  0.51701  0.02770  0.85280  0.0000
H23  H  1.0000  0.58582  0.86607  0.74036  0.0000
H24  H  1.0000  0.56478  0.62836  0.23962  0.0000
H25  H  1.0000  0.53561  0.11157  0.26157  0.0000
H26  H  1.0000  0.94078  0.70813  0.33095  0.0000
H27  H  1.0000  0.53273  0.36138  0.76030  0.0000
N1  N  1.0000  0.77116  0.23198  0.47068  0.0000
N2  N  1.0000  0.77419  0.25953  0.97380  0.0000
N3  N  1.0000  0.24043  0.89471  0.29243  0.0000
N4  N  1.0000  0.33761  0.75224  0.52492  0.0000
N5  N  1.0000  0.33172  0.73922  0.02853  0.0000
O1  O  1.0000  0.74873  0.79159  0.44136  0.0000
O2  O  1.0000  0.73977  0.70042  0.94516  0.0000
O3  O  1.0000  0.36410  0.19426  0.55184  0.0000
O4  O  1.0000  0.36698  0.29719  0.05573  0.0000

data_form-III-BZM
_cell_length_a               5.00902327173105
_cell_length_b               5.32635566265633
_cell_length_c               21.4367098487197
_cell_angle_alpha            90
_cell_angle_beta             103.835146022373
_cell_angle_gamma            90
_symmetry_space_group_H-M        'P1'
_symmetry_Int_Tables_number      '1'
_symmetry_cell_setting           'triclinic'
loop_
_symmetry_equiv_pos_as_xyz
x,y,z

loop_
_atom_site_label
_atom_site_type_symbol
_atom_site_occupancy
_atom_site_fract_x
_atom_site_fract_y
_atom_site_fract_z
_atom_site_U_iso_or_equiv
C1  C  1.0000  0.40969  0.11707  0.29762  0.0000
C2  C  1.0000  0.59031  0.61707  0.20238  0.0000
C3  C  1.0000  0.59031  0.88293  0.70238  0.0000
C4  C  1.0000  0.40969  0.38293  0.79762  0.0000
C5  C  1.0000  0.46618  0.69962  0.43879  0.0000
C6  C  1.0000  0.53382  0.19962  0.06121  0.0000
C7  C  1.0000  0.53382  0.30038  0.56121  0.0000
C8  C  1.0000  0.46618  0.80038  0.93879  0.0000
C9  C  1.0000  0.45483  0.49638  0.39025  0.0000
C10  C  1.0000  0.54517  0.99638  0.10975  0.0000
C11  C  1.0000  0.54517  0.50362  0.60975  0.0000
C12  C  1.0000  0.45483  0.00362  0.89025  0.0000
C13  C  1.0000  0.64872  0.13814  0.34677  0.0000
C14  C  1.0000  0.35128  0.63814  0.15323  0.0000
C15  C  1.0000  0.35128  0.86186  0.65323  0.0000
C16  C  1.0000  0.64872  0.36186  0.84677  0.0000
C17  C  1.0000  0.21495  0.47283  0.34109  0.0000
C18  C  1.0000  0.78505  0.97283  0.15891  0.0000
C19  C  1.0000  0.78505  0.52717  0.65891  0.0000
C20  C  1.0000  0.21495  0.02717  0.84109  0.0000
C21  C  1.0000  0.19306  0.28560  0.29486  0.0000
C22  C  1.0000  0.80694  0.78560  0.20514  0.0000
C23  C  1.0000  0.80694  0.71440  0.70514  0.0000
C24  C  1.0000  0.19306  0.21440  0.79486  0.0000
C25  C  1.0000  0.67228  0.32772  0.39272  0.0000
C26  C  1.0000  0.32772  0.82772  0.10728  0.0000
C27  C  1.0000  0.32772  0.67228  0.60728  0.0000
C28  C  1.0000  0.67228  0.17228  0.89272  0.0000
H1  H  1.0000  0.88940  0.72794  0.45880  0.0000
H2  H  1.0000  0.11060  0.22794  0.04120  0.0000
H3  H  1.0000  0.11060  0.27206  0.54120  0.0000
H4  H  1.0000  0.88940  0.77206  0.95880  0.0000
H5  H  1.0000  0.72305  0.92509  0.50359  0.0000
H6  H  1.0000  0.27695  0.42509  0.99641  0.0000
H7  H  1.0000  0.27695  0.07491  0.49641  0.0000
H8  H  1.0000  0.72305  0.57491  0.00359  0.0000
H9  H  1.0000  0.39417  0.97050  0.26140  0.0000
H10  H  1.0000  0.60583  0.47050  0.23860  0.0000
H11  H  1.0000  0.60583  0.02950  0.73860  0.0000
H12  H  1.0000  0.39417  0.52950  0.76140  0.0000
H13  H  1.0000  0.81863  0.00720  0.34977  0.0000
H14  H  1.0000  0.18137  0.50720  0.15023  0.0000
H15  H  1.0000  0.18137  0.99280  0.65023  0.0000
H16  H  1.0000  0.81863  0.49280  0.84977  0.0000
H17  H  1.0000  0.04611  0.60268  0.34029  0.0000
H18  H  1.0000  0.95389  0.10268  0.15971  0.0000
H19  H  1.0000  0.95389  0.39732  0.65971  0.0000
H20  H  1.0000  0.04611  0.89732  0.84029  0.0000
H21  H  1.0000  0.00584  0.26954  0.25682  0.0000
H22  H  1.0000  0.99416  0.76954  0.24318  0.0000
H23  H  1.0000  0.99416  0.73046  0.74318  0.0000
H24  H  1.0000  0.00584  0.23046  0.75682  0.0000
H25  H  1.0000  0.85909  0.34105  0.43106  0.0000
H26  H  1.0000  0.14091  0.84105  0.06894  0.0000
H27  H  1.0000  0.14091  0.65895  0.56894  0.0000
H28  H  1.0000  0.85909  0.15895  0.93106  0.0000
N1  N  1.0000  0.71369  0.77314  0.47289  0.0000
N2  N  1.0000  0.28631  0.27314  0.02711  0.0000
N3  N  1.0000  0.28631  0.22686  0.52711  0.0000
N4  N  1.0000  0.71369  0.72686  0.97289  0.0000
O1  O  1.0000  0.24672  0.79667  0.44685  0.0000
O2  O  1.0000  0.75328  0.29667  0.05315  0.0000
O3  O  1.0000  0.75328  0.20333  0.55315  0.0000
O4  O  1.0000  0.24672  0.70333  0.94685  0.0000


data_form-III-BZM[97%]:NCM[3%]-A
_cell_length_a               20.0071318663774
_cell_length_b               10.58084986722
_cell_length_c               21.4971612455553
_cell_angle_alpha            89.993343276679
_cell_angle_beta             103.6829931671
_cell_angle_gamma            90.0485743242145
_symmetry_space_group_H-M        'P1'
_symmetry_Int_Tables_number      '1'
_symmetry_cell_setting           'triclinic'
loop_
_symmetry_equiv_pos_as_xyz
x,y,z

loop_
_atom_site_label
_atom_site_type_symbol
_atom_site_occupancy
_atom_site_fract_x
_atom_site_fract_y
_atom_site_fract_z
_atom_site_U_iso_or_equiv
C1  C  1.0000  0.10406  0.19999  0.79947  0.0000
C2  C  1.0000  0.60447  0.20055  0.79933  0.0000
C3  C  1.0000  0.35327  0.19961  0.79835  0.0000
C4  C  1.0000  0.85317  0.19938  0.79827  0.0000
C5  C  1.0000  0.08192  0.92035  0.10783  0.0000
C6  C  1.0000  0.58199  0.91839  0.10738  0.0000
C7  C  1.0000  0.16895  0.09311  0.89415  0.0000
C8  C  1.0000  0.66930  0.09298  0.89378  0.0000
C9  C  1.0000  0.16940  0.59420  0.89275  0.0000
C10  C  1.0000  0.66911  0.59419  0.89312  0.0000
C11  C  1.0000  0.16913  0.16719  0.39394  0.0000
C12  C  1.0000  0.66921  0.16738  0.39313  0.0000
C13  C  1.0000  0.16845  0.66703  0.39299  0.0000
C14  C  1.0000  0.66847  0.66715  0.39290  0.0000
C15  C  1.0000  0.33266  0.34392  0.60755  0.0000
C16  C  1.0000  0.83275  0.34382  0.60733  0.0000
C17  C  1.0000  0.33187  0.41649  0.10650  0.0000
C18  C  1.0000  0.83147  0.41745  0.10702  0.0000
C19  C  1.0000  0.33203  0.84402  0.60693  0.0000
C20  C  1.0000  0.83210  0.84402  0.60688  0.0000
C21  C  1.0000  0.33161  0.91753  0.10690  0.0000
C22  C  1.0000  0.83222  0.91692  0.10674  0.0000
C23  C  1.0000  0.41854  0.09271  0.89285  0.0000
C24  C  1.0000  0.91816  0.09247  0.89293  0.0000
C25  C  1.0000  0.35284  0.56192  0.29807  0.0000
C26  C  1.0000  0.85331  0.56236  0.29762  0.0000
C27  C  1.0000  0.41915  0.59335  0.89277  0.0000
C28  C  1.0000  0.91840  0.59316  0.89252  0.0000
C29  C  1.0000  0.41896  0.16831  0.39278  0.0000
C30  C  1.0000  0.91927  0.16882  0.39295  0.0000
C31  C  1.0000  0.41838  0.66790  0.39282  0.0000
C32  C  1.0000  0.91850  0.66778  0.39273  0.0000
C33  C  1.0000  0.35376  0.70022  0.79827  0.0000
C34  C  1.0000  0.85339  0.70008  0.79789  0.0000
C35  C  1.0000  0.39722  0.30996  0.20112  0.0000
C36  C  1.0000  0.89771  0.30861  0.20042  0.0000
C37  C  1.0000  0.39850  0.44985  0.70218  0.0000
C38  C  1.0000  0.89839  0.44972  0.70205  0.0000
C39  C  1.0000  0.39746  0.81065  0.20116  0.0000
C40  C  1.0000  0.89909  0.81523  0.20212  0.0000
C41  C  1.0000  0.39773  0.95135  0.70117  0.0000
C42  C  1.0000  0.89766  0.95145  0.70114  0.0000
C43  C  1.0000  0.11686  0.90591  0.93964  0.0000
C44  C  1.0000  0.61685  0.90627  0.93922  0.0000
C45  C  1.0000  0.11731  0.35471  0.43917  0.0000
C46  C  1.0000  0.61721  0.35467  0.43861  0.0000
C47  C  1.0000  0.11740  0.40793  0.93912  0.0000
C48  C  1.0000  0.61697  0.40715  0.93877  0.0000
C49  C  1.0000  0.10383  0.70098  0.79837  0.0000
C50  C  1.0000  0.60402  0.70116  0.79857  0.0000
C51  C  1.0000  0.11681  0.85472  0.43837  0.0000
C52  C  1.0000  0.61681  0.85444  0.43871  0.0000
C53  C  1.0000  0.13410  0.15581  0.56125  0.0000
C54  C  1.0000  0.63408  0.15599  0.56115  0.0000
C55  C  1.0000  0.13406  0.65613  0.56124  0.0000
C56  C  1.0000  0.63397  0.65602  0.56109  0.0000
C57  C  1.0000  0.13341  0.60392  0.06200  0.0000
C58  C  1.0000  0.63365  0.60492  0.06153  0.0000
C59  C  1.0000  0.13375  0.10835  0.06277  0.0000
C60  C  1.0000  0.63334  0.10631  0.06170  0.0000
C61  C  1.0000  0.36657  0.90573  0.93862  0.0000
C62  C  1.0000  0.86612  0.90489  0.93818  0.0000
C63  C  1.0000  0.36729  0.35545  0.43879  0.0000
C64  C  1.0000  0.86733  0.35539  0.43898  0.0000
C65  C  1.0000  0.36717  0.40614  0.93846  0.0000
C66  C  1.0000  0.86614  0.40585  0.93796  0.0000
C67  C  1.0000  0.36686  0.85515  0.43883  0.0000
C68  C  1.0000  0.86686  0.85478  0.43877  0.0000
C69  C  1.0000  0.38404  0.15687  0.56129  0.0000
C70  C  1.0000  0.88417  0.15659  0.56126  0.0000
C71  C  1.0000  0.10487  0.06267  0.29823  0.0000
C72  C  1.0000  0.60389  0.05986  0.29881  0.0000
C73  C  1.0000  0.38350  0.60456  0.06109  0.0000
C74  C  1.0000  0.88344  0.60414  0.06106  0.0000
C75  C  1.0000  0.38380  0.65683  0.56116  0.0000
C76  C  1.0000  0.88395  0.65669  0.56131  0.0000
C77  C  1.0000  0.38323  0.10478  0.06091  0.0000
C78  C  1.0000  0.88202  0.10319  0.05854  0.0000
C79  C  1.0000  0.11435  0.00831  0.89133  0.0000
C80  C  1.0000  0.61459  0.00841  0.89087  0.0000
C81  C  1.0000  0.11492  0.25286  0.39070  0.0000
C82  C  1.0000  0.61478  0.25240  0.39028  0.0000
C83  C  1.0000  0.11487  0.50945  0.89038  0.0000
C84  C  1.0000  0.61462  0.50915  0.89029  0.0000
C85  C  1.0000  0.11424  0.75263  0.38990  0.0000
C86  C  1.0000  0.61417  0.75235  0.39026  0.0000
C87  C  1.0000  0.13748  0.50252  0.11110  0.0000
C88  C  1.0000  0.63628  0.50285  0.10998  0.0000
C89  C  1.0000  0.13648  0.00519  0.11068  0.0000
C90  C  1.0000  0.63622  0.00388  0.11000  0.0000
C91  C  1.0000  0.13675  0.25799  0.60965  0.0000
C92  C  1.0000  0.63677  0.25815  0.60955  0.0000
C93  C  1.0000  0.10308  0.55974  0.29867  0.0000
C94  C  1.0000  0.60303  0.56072  0.29828  0.0000
C95  C  1.0000  0.13672  0.75825  0.60964  0.0000
C96  C  1.0000  0.63667  0.75820  0.60947  0.0000
C97  C  1.0000  0.36398  0.00793  0.89025  0.0000
C98  C  1.0000  0.86367  0.00742  0.89000  0.0000
C99  C  1.0000  0.36461  0.25329  0.39035  0.0000
C100  C  1.0000  0.86477  0.25352  0.39047  0.0000
C101  C  1.0000  0.36468  0.50832  0.89009  0.0000
C102  C  1.0000  0.86384  0.50833  0.88976  0.0000
C103  C  1.0000  0.36411  0.75308  0.39033  0.0000
C104  C  1.0000  0.86420  0.75294  0.39018  0.0000
C105  C  1.0000  0.38607  0.50222  0.10944  0.0000
C106  C  1.0000  0.88616  0.50177  0.10929  0.0000
C107  C  1.0000  0.38597  0.00268  0.10937  0.0000
C108  C  1.0000  0.88577  0.00336  0.10828  0.0000
C109  C  1.0000  0.38694  0.25882  0.60986  0.0000
C110  C  1.0000  0.88701  0.25861  0.60979  0.0000
C111  C  1.0000  0.38646  0.75914  0.60951  0.0000
C112  C  1.0000  0.88653  0.75911  0.60958  0.0000
C113  C  1.0000  0.08811  0.43896  0.65249  0.0000
C114  C  1.0000  0.58815  0.43906  0.65247  0.0000
C115  C  1.0000  0.14770  0.31364  0.19991  0.0000
C116  C  1.0000  0.64751  0.31109  0.20187  0.0000
C117  C  1.0000  0.08809  0.93918  0.65249  0.0000
C118  C  1.0000  0.58810  0.93911  0.65241  0.0000
C119  C  1.0000  0.58777  0.32180  0.15298  0.0000
C120  C  1.0000  0.08762  0.82363  0.15292  0.0000
C121  C  1.0000  0.58800  0.82222  0.15281  0.0000
C122  C  1.0000  0.16384  0.07204  0.34807  0.0000
C123  C  1.0000  0.66355  0.07118  0.34775  0.0000
C124  C  1.0000  0.16361  0.18879  0.84854  0.0000
C125  C  1.0000  0.66404  0.18894  0.84834  0.0000
C126  C  1.0000  0.16269  0.57066  0.34770  0.0000
C127  C  1.0000  0.66269  0.57142  0.34726  0.0000
C128  C  1.0000  0.16366  0.68996  0.84714  0.0000
C129  C  1.0000  0.66360  0.69013  0.84762  0.0000
C130  C  1.0000  0.33867  0.43936  0.65336  0.0000
C131  C  1.0000  0.83866  0.43925  0.65314  0.0000
C132  C  1.0000  0.33788  0.94003  0.65243  0.0000
C133  C  1.0000  0.83787  0.94009  0.65234  0.0000
C134  C  1.0000  0.33766  0.32047  0.15199  0.0000
C135  C  1.0000  0.83742  0.32109  0.15233  0.0000
C136  C  1.0000  0.14773  0.44984  0.70151  0.0000
C137  C  1.0000  0.64783  0.45000  0.70142  0.0000
C138  C  1.0000  0.33759  0.82161  0.15245  0.0000
C139  C  1.0000  0.83911  0.82275  0.15331  0.0000
C140  C  1.0000  0.41297  0.18843  0.84724  0.0000
C141  C  1.0000  0.91270  0.18826  0.84737  0.0000
C142  C  1.0000  0.41346  0.68920  0.84720  0.0000
C143  C  1.0000  0.91298  0.68888  0.84693  0.0000
C144  C  1.0000  0.41296  0.07243  0.34718  0.0000
C145  C  1.0000  0.91352  0.07316  0.34728  0.0000
C146  C  1.0000  0.41255  0.57246  0.34704  0.0000
C147  C  1.0000  0.91283  0.57259  0.34682  0.0000
C148  C  1.0000  0.05466  0.02055  0.84210  0.0000
C149  C  1.0000  0.55490  0.02097  0.84168  0.0000
C150  C  1.0000  0.05569  0.24217  0.34081  0.0000
C151  C  1.0000  0.55503  0.24016  0.34112  0.0000
C152  C  1.0000  0.05491  0.52145  0.84142  0.0000
C153  C  1.0000  0.55492  0.52117  0.84106  0.0000
C154  C  1.0000  0.05462  0.74100  0.34052  0.0000
C155  C  1.0000  0.55437  0.74065  0.34110  0.0000
C156  C  1.0000  0.19653  0.26993  0.65880  0.0000
C157  C  1.0000  0.69661  0.27018  0.65864  0.0000
C158  C  1.0000  0.14752  0.81140  0.20153  0.0000
C159  C  1.0000  0.64788  0.81124  0.20151  0.0000
C160  C  1.0000  0.19652  0.77018  0.65877  0.0000
C161  C  1.0000  0.69654  0.77025  0.65852  0.0000
C162  C  1.0000  0.19809  0.49116  0.15907  0.0000
C163  C  1.0000  0.69615  0.49114  0.15903  0.0000
C164  C  1.0000  0.19655  0.99185  0.15935  0.0000
C165  C  1.0000  0.69629  0.99182  0.15883  0.0000
C166  C  1.0000  0.30411  0.02019  0.84123  0.0000
C167  C  1.0000  0.80397  0.01964  0.84080  0.0000
C168  C  1.0000  0.30455  0.24106  0.34154  0.0000
C169  C  1.0000  0.80486  0.24142  0.34146  0.0000
C170  C  1.0000  0.30485  0.52036  0.84101  0.0000
C171  C  1.0000  0.80410  0.52062  0.84061  0.0000
C172  C  1.0000  0.30423  0.74143  0.34128  0.0000
C173  C  1.0000  0.80446  0.74149  0.34095  0.0000
C174  C  1.0000  0.44691  0.27036  0.65884  0.0000
C175  C  1.0000  0.94689  0.27013  0.65888  0.0000
C176  C  1.0000  0.44579  0.49061  0.15866  0.0000
C177  C  1.0000  0.94650  0.48839  0.15767  0.0000
C178  C  1.0000  0.44641  0.77142  0.65844  0.0000
C179  C  1.0000  0.94642  0.77143  0.65857  0.0000
C180  C  1.0000  0.14774  0.95006  0.70149  0.0000
C181  C  1.0000  0.64780  0.95006  0.70134  0.0000
C182  C  1.0000  0.44597  0.99079  0.15827  0.0000
C183  C  1.0000  0.94589  0.99537  0.15737  0.0000
C184  C  1.0000  0.04964  0.11532  0.79632  0.0000
C185  C  1.0000  0.54999  0.11597  0.79603  0.0000
C186  C  1.0000  0.04958  0.61607  0.79552  0.0000
C187  C  1.0000  0.54977  0.61607  0.79533  0.0000
C188  C  1.0000  0.05086  0.14830  0.29461  0.0000
C189  C  1.0000  0.54973  0.14502  0.29551  0.0000
C190  C  1.0000  0.04919  0.64561  0.29501  0.0000
C191  C  1.0000  0.54897  0.64598  0.29524  0.0000
C192  C  1.0000  0.20186  0.36472  0.70461  0.0000
C193  C  1.0000  0.70198  0.36496  0.70444  0.0000
C194  C  1.0000  0.20188  0.86496  0.70457  0.0000
C195  C  1.0000  0.70195  0.86504  0.70433  0.0000
C196  C  1.0000  0.20334  0.39577  0.20439  0.0000
C197  C  1.0000  0.70162  0.39635  0.20484  0.0000
C198  C  1.0000  0.20194  0.89605  0.20465  0.0000
C199  C  1.0000  0.70196  0.89659  0.20445  0.0000
C200  C  1.0000  0.29891  0.11491  0.79541  0.0000
C201  C  1.0000  0.79885  0.11449  0.79507  0.0000
C202  C  1.0000  0.35305  0.06127  0.29851  0.0000
C203  C  1.0000  0.85370  0.06196  0.29850  0.0000
C204  C  1.0000  0.29888  0.14618  0.29576  0.0000
C205  C  1.0000  0.79947  0.14675  0.29560  0.0000
C206  C  1.0000  0.29952  0.61516  0.79523  0.0000
C207  C  1.0000  0.79901  0.61538  0.79483  0.0000
C208  C  1.0000  0.29875  0.64697  0.29529  0.0000
C209  C  1.0000  0.79917  0.64736  0.29482  0.0000
C210  C  1.0000  0.45255  0.36475  0.70487  0.0000
C211  C  1.0000  0.95245  0.36458  0.70488  0.0000
C212  C  1.0000  0.45119  0.39566  0.20439  0.0000
C213  C  1.0000  0.95226  0.39263  0.20296  0.0000
C214  C  1.0000  0.45191  0.86639  0.70415  0.0000
C215  C  1.0000  0.95185  0.86648  0.70423  0.0000
C216  C  1.0000  0.45156  0.89592  0.20405  0.0000
C217  C  1.0000  0.95229  0.90219  0.20416  0.0000
C218  C  1.0000  0.08242  0.34318  0.60689  0.0000
C219  C  1.0000  0.58243  0.34327  0.60688  0.0000
C220  C  1.0000  0.08457  0.41504  0.11093  0.0000
C221  C  1.0000  0.58196  0.41754  0.10735  0.0000
C222  C  1.0000  0.08239  0.84339  0.60690  0.0000
C223  C  1.0000  0.58234  0.84331  0.60682  0.0000
H1  H  1.0000  0.02819  0.14219  0.54084  0.0000
H2  H  1.0000  0.52819  0.14232  0.54084  0.0000
H3  H  1.0000  0.27794  0.64237  0.54111  0.0000
H4  H  1.0000  0.77809  0.64240  0.54107  0.0000
H5  H  1.0000  0.03510  0.92842  0.06992  0.0000
H6  H  1.0000  0.53529  0.92513  0.06924  0.0000
H7  H  1.0000  0.21547  0.08599  0.93245  0.0000
H8  H  1.0000  0.71581  0.08557  0.93207  0.0000
H9  H  1.0000  0.21612  0.58714  0.93084  0.0000
H10  H  1.0000  0.71562  0.58726  0.93145  0.0000
H11  H  1.0000  0.21519  0.17316  0.43282  0.0000
H12  H  1.0000  0.71578  0.17451  0.43140  0.0000
H13  H  1.0000  0.21486  0.67372  0.43146  0.0000
H14  H  1.0000  0.71504  0.67381  0.43119  0.0000
H15  H  1.0000  0.28595  0.33736  0.56941  0.0000
H16  H  1.0000  0.78613  0.33735  0.56908  0.0000
H17  H  1.0000  0.28550  0.42276  0.06796  0.0000
H18  H  1.0000  0.78448  0.42523  0.06929  0.0000
H19  H  1.0000  0.28533  0.83688  0.56881  0.0000
H20  H  1.0000  0.78546  0.83686  0.56869  0.0000
H21  H  1.0000  0.28486  0.92444  0.06884  0.0000
H22  H  1.0000  0.78548  0.92151  0.06854  0.0000
H23  H  1.0000  0.46517  0.08570  0.93104  0.0000
H24  H  1.0000  0.96450  0.08583  0.93147  0.0000
H25  H  1.0000  0.27765  0.61748  0.04041  0.0000
H26  H  1.0000  0.77765  0.61861  0.04119  0.0000
H27  H  1.0000  0.46571  0.17522  0.43084  0.0000
H28  H  1.0000  0.96595  0.17583  0.43110  0.0000
H29  H  1.0000  0.46578  0.58644  0.93098  0.0000
H30  H  1.0000  0.96492  0.58619  0.93085  0.0000
H31  H  1.0000  0.46499  0.67443  0.43107  0.0000
H32  H  1.0000  0.96500  0.67413  0.43113  0.0000
H33  H  1.0000  0.27739  0.11936  0.04104  0.0000
H34  H  1.0000  0.77637  0.12009  0.04143  0.0000
H35  H  1.0000  0.47249  0.89223  0.95906  0.0000
H36  H  1.0000  0.97204  0.89207  0.95905  0.0000
H37  H  1.0000  0.47318  0.36928  0.45907  0.0000
H38  H  1.0000  0.97316  0.36966  0.45917  0.0000
H39  H  1.0000  0.47306  0.39238  0.95897  0.0000
H40  H  1.0000  0.97195  0.39321  0.95914  0.0000
H41  H  1.0000  0.47276  0.86887  0.45898  0.0000
H42  H  1.0000  0.97269  0.86891  0.45875  0.0000
H43  H  1.0000  0.06988  0.04324  0.49608  0.0000
H44  H  1.0000  0.56984  0.04319  0.49615  0.0000
H45  H  1.0000  0.06992  0.54326  0.49621  0.0000
H46  H  1.0000  0.56980  0.54323  0.49605  0.0000
H47  H  1.0000  0.06882  0.71599  0.99745  0.0000
H48  H  1.0000  0.56950  0.71778  0.99655  0.0000
H49  H  1.0000  0.02818  0.64245  0.54087  0.0000
H50  H  1.0000  0.52808  0.64230  0.54077  0.0000
H51  H  1.0000  0.06979  0.22108  0.99789  0.0000
H52  H  1.0000  0.56926  0.21837  0.99641  0.0000
H53  H  1.0000  0.18098  0.79278  0.00419  0.0000
H54  H  1.0000  0.68077  0.79314  0.00423  0.0000
H55  H  1.0000  0.18140  0.29463  0.00397  0.0000
H56  H  1.0000  0.68081  0.29471  0.00412  0.0000
H57  H  1.0000  0.18138  0.46744  0.50437  0.0000
H58  H  1.0000  0.68118  0.46756  0.50377  0.0000
H59  H  1.0000  0.18095  0.96710  0.50369  0.0000
H60  H  1.0000  0.68102  0.96721  0.50376  0.0000
H61  H  1.0000  0.31974  0.04412  0.49641  0.0000
H62  H  1.0000  0.81988  0.04378  0.49635  0.0000
H63  H  1.0000  0.31974  0.54360  0.49634  0.0000
H64  H  1.0000  0.81992  0.54333  0.49646  0.0000
H65  H  1.0000  0.31938  0.71722  0.99594  0.0000
H66  H  1.0000  0.81927  0.71719  0.99613  0.0000
H67  H  1.0000  0.31922  0.21753  0.99593  0.0000
H68  H  1.0000  0.81722  0.21598  0.99450  0.0000
H69  H  1.0000  0.43070  0.79314  0.00370  0.0000
H70  H  1.0000  0.93021  0.79197  0.00324  0.0000
H71  H  1.0000  0.02724  0.61704  0.04251  0.0000
H72  H  1.0000  0.52779  0.61857  0.04122  0.0000
H73  H  1.0000  0.43103  0.29325  0.00348  0.0000
H74  H  1.0000  0.92981  0.29148  0.00238  0.0000
H75  H  1.0000  0.43140  0.46836  0.50378  0.0000
H76  H  1.0000  0.93139  0.46831  0.50403  0.0000
H77  H  1.0000  0.43112  0.96802  0.50373  0.0000
H78  H  1.0000  0.93111  0.96768  0.50368  0.0000
H79  H  1.0000  0.10140  0.98931  0.26198  0.0000
H80  H  1.0000  0.60008  0.98531  0.26310  0.0000
H81  H  1.0000  0.10050  0.27419  0.76361  0.0000
H82  H  1.0000  0.60093  0.27498  0.76359  0.0000
H83  H  1.0000  0.09879  0.48456  0.26328  0.0000
H84  H  1.0000  0.59913  0.48657  0.26235  0.0000
H85  H  1.0000  0.09990  0.77519  0.76248  0.0000
H86  H  1.0000  0.60027  0.77552  0.76278  0.0000
H87  H  1.0000  0.14964  0.23777  0.23485  0.0000
H88  H  1.0000  0.65144  0.23680  0.23774  0.0000
H89  H  1.0000  0.15156  0.52407  0.73739  0.0000
H90  H  1.0000  0.65167  0.52421  0.73731  0.0000
H91  H  1.0000  0.15121  0.73677  0.23720  0.0000
H92  H  1.0000  0.65193  0.73667  0.23725  0.0000
H93  H  1.0000  0.02794  0.12326  0.04308  0.0000
H94  H  1.0000  0.52738  0.11874  0.04079  0.0000
H95  H  1.0000  0.15155  0.02428  0.73737  0.0000
H96  H  1.0000  0.65164  0.02425  0.73724  0.0000
H97  H  1.0000  0.34901  0.98689  0.26268  0.0000
H98  H  1.0000  0.84984  0.98782  0.26259  0.0000
H99  H  1.0000  0.34955  0.27379  0.76246  0.0000
H100  H  1.0000  0.84955  0.27370  0.76247  0.0000
H101  H  1.0000  0.34906  0.48800  0.26203  0.0000
H102  H  1.0000  0.84959  0.48864  0.26147  0.0000
H103  H  1.0000  0.34996  0.77454  0.76243  0.0000
H104  H  1.0000  0.84980  0.77429  0.76204  0.0000
H105  H  1.0000  0.40118  0.23544  0.23686  0.0000
H106  H  1.0000  0.90189  0.23351  0.23588  0.0000
H107  H  1.0000  0.40253  0.52380  0.73823  0.0000
H108  H  1.0000  0.90233  0.52366  0.73809  0.0000
H109  H  1.0000  0.40149  0.73633  0.23701  0.0000
H110  H  1.0000  0.90382  0.74227  0.23875  0.0000
H111  H  1.0000  0.40170  0.02580  0.73694  0.0000
H112  H  1.0000  0.90153  0.02591  0.73690  0.0000
H113  H  1.0000  0.54531  0.25559  0.14982  0.0000
H114  H  1.0000  0.22272  0.89158  0.95942  0.0000
H115  H  1.0000  0.72263  0.89168  0.95938  0.0000
H116  H  1.0000  0.04559  0.50496  0.64923  0.0000
H117  H  1.0000  0.54564  0.50502  0.64928  0.0000
H118  H  1.0000  0.04479  0.75824  0.14975  0.0000
H119  H  1.0000  0.54557  0.75593  0.14964  0.0000
H120  H  1.0000  0.04558  0.00517  0.64924  0.0000
H121  H  1.0000  0.54559  0.00508  0.64922  0.0000
H122  H  1.0000  0.20634  0.25446  0.85184  0.0000
H123  H  1.0000  0.70683  0.25453  0.85178  0.0000
H124  H  1.0000  0.20626  0.75581  0.85021  0.0000
H125  H  1.0000  0.70622  0.75610  0.85103  0.0000
H126  H  1.0000  0.20619  0.00556  0.35168  0.0000
H127  H  1.0000  0.70612  0.00529  0.35111  0.0000
H128  H  1.0000  0.20503  0.50412  0.35139  0.0000
H129  H  1.0000  0.70517  0.50539  0.35042  0.0000
H130  H  1.0000  0.29539  0.25364  0.14840  0.0000
H131  H  1.0000  0.79465  0.25569  0.14946  0.0000
H132  H  1.0000  0.29623  0.50538  0.65046  0.0000
H133  H  1.0000  0.79622  0.50531  0.65015  0.0000
H134  H  1.0000  0.29505  0.75563  0.14943  0.0000
H135  H  1.0000  0.79730  0.75543  0.15101  0.0000
H136  H  1.0000  0.22314  0.36835  0.45972  0.0000
H137  H  1.0000  0.72309  0.36859  0.45920  0.0000
H138  H  1.0000  0.29531  0.00585  0.64931  0.0000
H139  H  1.0000  0.79531  0.00595  0.64913  0.0000
H140  H  1.0000  0.45565  0.25416  0.85039  0.0000
H141  H  1.0000  0.95528  0.25429  0.85075  0.0000
H142  H  1.0000  0.45604  0.75515  0.85040  0.0000
H143  H  1.0000  0.95566  0.75465  0.85021  0.0000
H144  H  1.0000  0.45545  0.00649  0.35020  0.0000
H145  H  1.0000  0.95613  0.00747  0.35029  0.0000
H146  H  1.0000  0.45501  0.50645  0.35008  0.0000
H147  H  1.0000  0.95528  0.50651  0.34993  0.0000
H148  H  1.0000  0.01224  0.95525  0.84092  0.0000
H149  H  1.0000  0.51242  0.95580  0.84044  0.0000
H150  H  1.0000  0.01255  0.45623  0.84061  0.0000
H151  H  1.0000  0.51258  0.45571  0.83993  0.0000
H152  H  1.0000  0.01362  0.30827  0.33932  0.0000
H153  H  1.0000  0.51276  0.30565  0.33997  0.0000
H154  H  1.0000  0.01252  0.80698  0.33913  0.0000
H155  H  1.0000  0.51219  0.80628  0.34008  0.0000
H156  H  1.0000  0.23876  0.20441  0.65987  0.0000
H157  H  1.0000  0.73884  0.20469  0.65966  0.0000
H158  H  1.0000  0.22320  0.39222  0.95855  0.0000
H159  H  1.0000  0.72278  0.39280  0.95910  0.0000
H160  H  1.0000  0.23874  0.70467  0.65980  0.0000
H161  H  1.0000  0.73878  0.70479  0.65951  0.0000
H162  H  1.0000  0.24024  0.55667  0.15945  0.0000
H163  H  1.0000  0.73839  0.55669  0.15991  0.0000
H164  H  1.0000  0.23904  0.05694  0.16042  0.0000
H165  H  1.0000  0.73848  0.05749  0.15976  0.0000
H166  H  1.0000  0.26170  0.95499  0.84029  0.0000
H167  H  1.0000  0.76161  0.95423  0.83967  0.0000
H168  H  1.0000  0.26228  0.30626  0.34095  0.0000
H169  H  1.0000  0.76259  0.30674  0.34057  0.0000
H170  H  1.0000  0.26254  0.45491  0.84001  0.0000
H171  H  1.0000  0.76168  0.45542  0.83958  0.0000
H172  H  1.0000  0.26203  0.80692  0.34040  0.0000
H173  H  1.0000  0.76222  0.80693  0.34005  0.0000
H174  H  1.0000  0.48905  0.20479  0.65959  0.0000
H175  H  1.0000  0.98902  0.20447  0.65974  0.0000
H176  H  1.0000  0.48795  0.55647  0.15980  0.0000
H177  H  1.0000  0.98881  0.55380  0.15851  0.0000
H178  H  1.0000  0.48867  0.70600  0.65938  0.0000
H179  H  1.0000  0.98867  0.70596  0.65959  0.0000
H180  H  1.0000  0.22270  0.86832  0.45898  0.0000
H181  H  1.0000  0.72269  0.86822  0.45903  0.0000
H182  H  1.0000  0.48817  0.05639  0.15914  0.0000
H183  H  1.0000  0.98708  0.06307  0.15760  0.0000
H184  H  1.0000  0.00299  0.12398  0.75832  0.0000
H185  H  1.0000  0.50334  0.12489  0.75804  0.0000
H186  H  1.0000  0.00276  0.62454  0.75771  0.0000
H187  H  1.0000  0.50312  0.62455  0.75732  0.0000
H188  H  1.0000  0.00497  0.14161  0.25567  0.0000
H189  H  1.0000  0.50303  0.13637  0.25756  0.0000
H190  H  1.0000  0.00256  0.63707  0.25697  0.0000
H191  H  1.0000  0.50226  0.63779  0.25729  0.0000
H192  H  1.0000  0.24858  0.37306  0.74256  0.0000
H193  H  1.0000  0.74873  0.37334  0.74235  0.0000
H194  H  1.0000  0.24860  0.87334  0.74251  0.0000
H195  H  1.0000  0.74872  0.87343  0.74220  0.0000
H196  H  1.0000  0.24981  0.38418  0.24228  0.0000
H197  H  1.0000  0.74844  0.38806  0.24266  0.0000
H198  H  1.0000  0.24884  0.88669  0.24228  0.0000
H199  H  1.0000  0.74889  0.88808  0.24213  0.0000
H200  H  1.0000  0.25213  0.12355  0.75758  0.0000
H201  H  1.0000  0.75218  0.12309  0.75711  0.0000
H202  H  1.0000  0.27816  0.14276  0.54135  0.0000
H203  H  1.0000  0.77828  0.14277  0.54113  0.0000
H204  H  1.0000  0.25183  0.13716  0.25825  0.0000
H205  H  1.0000  0.75267  0.13823  0.25776  0.0000
H206  H  1.0000  0.25275  0.62361  0.75737  0.0000
H207  H  1.0000  0.75229  0.62405  0.75693  0.0000
H208  H  1.0000  0.25193  0.63913  0.25745  0.0000
H209  H  1.0000  0.75250  0.63943  0.25680  0.0000
H210  H  1.0000  0.49941  0.37282  0.74266  0.0000
H211  H  1.0000  0.99924  0.37266  0.74277  0.0000
H212  H  1.0000  0.49876  0.87507  0.74192  0.0000
H213  H  1.0000  0.99865  0.87519  0.74206  0.0000
H214  H  1.0000  0.49789  0.38750  0.24237  0.0000
H215  H  1.0000  0.99962  0.38221  0.23986  0.0000
H216  H  1.0000  0.49845  0.88750  0.24178  0.0000
H217  H  1.0000  0.99907  0.89653  0.24220  0.0000
H218  H  1.0000  0.03588  0.33641  0.56857  0.0000
H219  H  1.0000  0.53583  0.33643  0.56862  0.0000
H220  H  1.0000  0.03583  0.83660  0.56860  0.0000
H221  H  1.0000  0.53573  0.83647  0.56858  0.0000
H222  H  1.0000  0.03662  0.41891  0.07384  0.0000
H223  H  1.0000  0.53538  0.42414  0.06907  0.0000
N1  N  1.0000  0.07227  0.11940  0.52689  0.0000
N2  N  1.0000  0.57222  0.11957  0.52683  0.0000
N3  N  1.0000  0.32198  0.61993  0.52702  0.0000
N4  N  1.0000  0.82217  0.61978  0.52709  0.0000
N5  N  1.0000  0.32172  0.64080  0.02663  0.0000
N6  N  1.0000  0.82164  0.64113  0.02701  0.0000
N7  N  1.0000  0.32137  0.14135  0.02671  0.0000
N8  N  1.0000  0.81969  0.14045  0.02567  0.0000
N9  N  1.0000  0.42838  0.86941  0.97298  0.0000
N10  N  1.0000  0.92783  0.86818  0.97246  0.0000
N11  N  1.0000  0.42891  0.36968  0.97287  0.0000
N12  N  1.0000  0.92777  0.36941  0.97261  0.0000
N13  N  1.0000  0.42912  0.39206  0.47305  0.0000
N14  N  1.0000  0.92912  0.39213  0.47325  0.0000
N15  N  1.0000  0.42873  0.89168  0.47302  0.0000
N16  N  1.0000  0.92873  0.89140  0.47295  0.0000
N17  N  1.0000  0.07224  0.61965  0.52690  0.0000
N18  N  1.0000  0.57213  0.61951  0.52677  0.0000
N19  N  1.0000  0.07134  0.63998  0.02844  0.0000
N20  N  1.0000  0.57184  0.64137  0.02722  0.0000
N21  N  1.0000  0.07201  0.14516  0.02877  0.0000
N22  N  1.0000  0.57152  0.14198  0.02706  0.0000
N23  N  1.0000  0.17877  0.86937  0.97376  0.0000
N24  N  1.0000  0.67857  0.86950  0.97355  0.0000
N25  N  1.0000  0.08915  0.32218  0.15417  0.0000
N26  N  1.0000  0.17926  0.37066  0.97307  0.0000
N27  N  1.0000  0.67869  0.37067  0.97321  0.0000
N28  N  1.0000  0.17909  0.39103  0.47371  0.0000
N29  N  1.0000  0.67895  0.39124  0.47307  0.0000
N30  N  1.0000  0.17860  0.89086  0.47293  0.0000
N31  N  1.0000  0.67864  0.89088  0.47305  0.0000
N32  N  1.0000  0.32213  0.12043  0.52712  0.0000
N33  N  1.0000  0.82229  0.12019  0.52701  0.0000
O1  O  1.0000  0.06196  0.85664  0.94762  0.0000
O2  O  1.0000  0.56171  0.85757  0.94700  0.0000
O3  O  1.0000  0.31211  0.35697  0.94617  0.0000
O4  O  1.0000  0.81096  0.35632  0.94513  0.0000
O5  O  1.0000  0.31230  0.40438  0.44664  0.0000
O6  O  1.0000  0.81230  0.40402  0.44695  0.0000
O7  O  1.0000  0.31193  0.90421  0.44674  0.0000
O8  O  1.0000  0.81191  0.90359  0.44681  0.0000
O9  O  1.0000  0.43893  0.10788  0.55319  0.0000
O10  O  1.0000  0.93908  0.10744  0.55331  0.0000
O11  O  1.0000  0.43880  0.60803  0.55321  0.0000
O12  O  1.0000  0.93900  0.60778  0.55356  0.0000
O13  O  1.0000  0.43852  0.65391  0.05352  0.0000
O14  O  1.0000  0.93845  0.65300  0.05297  0.0000
O15  O  1.0000  0.43820  0.15368  0.05291  0.0000
O16  O  1.0000  0.93646  0.14941  0.04810  0.0000
O17  O  1.0000  0.06238  0.36040  0.94774  0.0000
O18  O  1.0000  0.56187  0.35832  0.94657  0.0000
O19  O  1.0000  0.06229  0.40387  0.44681  0.0000
O20  O  1.0000  0.56214  0.40366  0.44624  0.0000
O21  O  1.0000  0.06181  0.90384  0.44606  0.0000
O22  O  1.0000  0.56182  0.90350  0.44651  0.0000
O23  O  1.0000  0.18908  0.10661  0.55350  0.0000
O24  O  1.0000  0.68903  0.10682  0.55334  0.0000
O25  O  1.0000  0.18906  0.60702  0.55350  0.0000
O26  O  1.0000  0.68893  0.60689  0.55328  0.0000
O27  O  1.0000  0.18822  0.65232  0.05342  0.0000
O28  O  1.0000  0.68865  0.65400  0.05369  0.0000
O29  O  1.0000  0.18890  0.15750  0.05502  0.0000
O30  O  1.0000  0.68822  0.15644  0.05423  0.0000
O31  O  1.0000  0.31157  0.85639  0.94637  0.0000
O32  O  1.0000  0.81105  0.85548  0.94573  0.0000

data_form-III-BZM[94%]:NCM[6%]-A
_cell_length_a               10.0019698300776
_cell_length_b               10.5783747328364
_cell_length_c               21.5057860042988
_cell_angle_alpha            90.0418403507701
_cell_angle_beta             103.620927386178
_cell_angle_gamma            89.9773613840742
_symmetry_space_group_H-M        'P1'
_symmetry_Int_Tables_number      '1'
_symmetry_cell_setting           'triclinic'
loop_
_symmetry_equiv_pos_as_xyz
x,y,z

loop_
_atom_site_label
_atom_site_type_symbol
_atom_site_occupancy
_atom_site_fract_x
_atom_site_fract_y
_atom_site_fract_z
_atom_site_U_iso_or_equiv
C1  C  1.0000  0.20929  0.19707  0.79798  0.0000
C2  C  1.0000  0.70708  0.19934  0.79860  0.0000
C3  C  1.0000  0.16385  0.91843  0.10665  0.0000
C4  C  1.0000  0.33711  0.09326  0.89392  0.0000
C5  C  1.0000  0.33703  0.59401  0.89294  0.0000
C6  C  1.0000  0.33716  0.16795  0.39350  0.0000
C7  C  1.0000  0.33703  0.66738  0.39297  0.0000
C8  C  1.0000  0.66485  0.34468  0.60734  0.0000
C9  C  1.0000  0.66347  0.41751  0.10698  0.0000
C10  C  1.0000  0.66545  0.84418  0.60650  0.0000
C11  C  1.0000  0.66400  0.91849  0.10667  0.0000
C12  C  1.0000  0.83766  0.09240  0.89298  0.0000
C13  C  1.0000  0.70614  0.56118  0.29804  0.0000
C14  C  1.0000  0.83744  0.59423  0.89302  0.0000
C15  C  1.0000  0.83710  0.16794  0.39280  0.0000
C16  C  1.0000  0.83612  0.66782  0.39270  0.0000
C17  C  1.0000  0.70767  0.70006  0.79809  0.0000
C18  C  1.0000  0.79419  0.31082  0.20141  0.0000
C19  C  1.0000  0.79909  0.44592  0.70272  0.0000
C20  C  1.0000  0.79444  0.81169  0.20114  0.0000
C21  C  1.0000  0.79704  0.95274  0.70018  0.0000
C22  C  1.0000  0.23288  0.90632  0.93939  0.0000
C23  C  1.0000  0.23460  0.35545  0.43951  0.0000
C24  C  1.0000  0.23338  0.40624  0.93812  0.0000
C25  C  1.0000  0.20656  0.70150  0.79878  0.0000
C26  C  1.0000  0.23361  0.85378  0.43950  0.0000
C27  C  1.0000  0.26657  0.15332  0.56323  0.0000
C28  C  1.0000  0.26895  0.65751  0.56185  0.0000
C29  C  1.0000  0.26694  0.60446  0.06117  0.0000
C30  C  1.0000  0.26773  0.10556  0.06098  0.0000
C31  C  1.0000  0.73294  0.90623  0.93909  0.0000
C32  C  1.0000  0.73403  0.35599  0.43827  0.0000
C33  C  1.0000  0.73381  0.40687  0.93863  0.0000
C34  C  1.0000  0.73168  0.85537  0.43815  0.0000
C35  C  1.0000  0.76363  0.15833  0.55882  0.0000
C36  C  1.0000  0.20625  0.06169  0.29893  0.0000
C37  C  1.0000  0.76703  0.60480  0.06129  0.0000
C38  C  1.0000  0.76930  0.65682  0.56097  0.0000
C39  C  1.0000  0.76787  0.10563  0.06105  0.0000
C40  C  1.0000  0.22838  0.00797  0.89087  0.0000
C41  C  1.0000  0.22859  0.25331  0.39097  0.0000
C42  C  1.0000  0.22840  0.50857  0.88985  0.0000
C43  C  1.0000  0.22839  0.75257  0.39058  0.0000
C44  C  1.0000  0.27211  0.50243  0.10957  0.0000
C45  C  1.0000  0.27267  0.00352  0.10938  0.0000
C46  C  1.0000  0.27269  0.25692  0.61098  0.0000
C47  C  1.0000  0.20615  0.56160  0.29825  0.0000
C48  C  1.0000  0.27675  0.75911  0.61087  0.0000
C49  C  1.0000  0.72825  0.00818  0.89066  0.0000
C50  C  1.0000  0.72854  0.25338  0.39006  0.0000
C51  C  1.0000  0.72871  0.50907  0.89027  0.0000
C52  C  1.0000  0.72715  0.75281  0.38996  0.0000
C53  C  1.0000  0.77216  0.50271  0.10967  0.0000
C54  C  1.0000  0.77282  0.00359  0.10944  0.0000
C55  C  1.0000  0.77166  0.25801  0.60871  0.0000
C56  C  1.0000  0.77455  0.75940  0.60911  0.0000
C57  C  1.0000  0.17614  0.43881  0.65355  0.0000
C58  C  1.0000  0.29425  0.31081  0.20143  0.0000
C59  C  1.0000  0.17486  0.32160  0.15257  0.0000
C60  C  1.0000  0.17513  0.82263  0.15219  0.0000
C61  C  1.0000  0.32560  0.07222  0.34784  0.0000
C62  C  1.0000  0.32703  0.18785  0.84785  0.0000
C63  C  1.0000  0.32549  0.57192  0.34717  0.0000
C64  C  1.0000  0.32577  0.69041  0.84772  0.0000
C65  C  1.0000  0.67907  0.43869  0.65401  0.0000
C66  C  1.0000  0.67707  0.94064  0.65177  0.0000
C67  C  1.0000  0.67488  0.32169  0.15252  0.0000
C68  C  1.0000  0.29616  0.45057  0.70198  0.0000
C69  C  1.0000  0.67525  0.82264  0.15218  0.0000
C70  C  1.0000  0.82675  0.18777  0.84725  0.0000
C71  C  1.0000  0.82651  0.68965  0.84731  0.0000
C72  C  1.0000  0.82546  0.07189  0.34730  0.0000
C73  C  1.0000  0.82522  0.57213  0.34706  0.0000
C74  C  1.0000  0.11008  0.01855  0.84099  0.0000
C75  C  1.0000  0.10894  0.24173  0.34191  0.0000
C76  C  1.0000  0.10909  0.52050  0.84062  0.0000
C77  C  1.0000  0.10876  0.74125  0.34149  0.0000
C78  C  1.0000  0.39314  0.26994  0.65943  0.0000
C79  C  1.0000  0.29437  0.81173  0.20113  0.0000
C80  C  1.0000  0.39765  0.77049  0.65896  0.0000
C81  C  1.0000  0.39176  0.49061  0.15859  0.0000
C82  C  1.0000  0.39214  0.99162  0.15849  0.0000
C83  C  1.0000  0.60838  0.02076  0.84184  0.0000
C84  C  1.0000  0.60878  0.24135  0.34112  0.0000
C85  C  1.0000  0.60935  0.52080  0.84109  0.0000
C86  C  1.0000  0.60784  0.74083  0.34078  0.0000
C87  C  1.0000  0.89205  0.26581  0.65762  0.0000
C88  C  1.0000  0.89173  0.49084  0.15875  0.0000
C89  C  1.0000  0.89478  0.77265  0.65768  0.0000
C90  C  1.0000  0.29623  0.94762  0.69980  0.0000
C91  C  1.0000  0.89224  0.99169  0.15860  0.0000
C92  C  1.0000  0.10094  0.11185  0.79459  0.0000
C93  C  1.0000  0.09847  0.61591  0.79518  0.0000
C94  C  1.0000  0.09810  0.14701  0.29602  0.0000
C95  C  1.0000  0.09801  0.64691  0.29543  0.0000
C96  C  1.0000  0.40464  0.36565  0.70482  0.0000
C97  C  1.0000  0.40772  0.86576  0.70432  0.0000
C98  C  1.0000  0.40255  0.39591  0.20439  0.0000
C99  C  1.0000  0.40271  0.89685  0.20424  0.0000
C100  C  1.0000  0.59802  0.11528  0.79597  0.0000
C101  C  1.0000  0.70603  0.06093  0.29848  0.0000
C102  C  1.0000  0.59781  0.14621  0.29546  0.0000
C103  C  1.0000  0.59922  0.61511  0.79512  0.0000
C104  C  1.0000  0.59761  0.64615  0.29495  0.0000
C105  C  1.0000  0.90524  0.35885  0.70452  0.0000
C106  C  1.0000  0.90247  0.39600  0.20448  0.0000
C107  C  1.0000  0.90599  0.86843  0.70298  0.0000
C108  C  1.0000  0.90277  0.89684  0.20432  0.0000
C109  C  1.0000  0.16405  0.34221  0.60832  0.0000
C110  C  1.0000  0.16340  0.41731  0.10698  0.0000
C111  C  1.0000  0.17079  0.84647  0.61062  0.0000
H1  H  1.0000  0.05481  0.13977  0.54309  0.0000
H2  H  1.0000  0.55776  0.64323  0.54076  0.0000
H3  H  1.0000  0.07081  0.92521  0.06838  0.0000
H4  H  1.0000  0.42916  0.08740  0.93278  0.0000
H5  H  1.0000  0.42990  0.58711  0.93130  0.0000
H6  H  1.0000  0.43037  0.17454  0.43169  0.0000
H7  H  1.0000  0.43019  0.67387  0.43120  0.0000
H8  H  1.0000  0.57126  0.34030  0.56926  0.0000
H9  H  1.0000  0.57038  0.42424  0.06873  0.0000
H10  H  1.0000  0.57220  0.83692  0.56836  0.0000
H11  H  1.0000  0.57099  0.92532  0.06839  0.0000
H12  H  1.0000  0.93105  0.08521  0.93103  0.0000
H13  H  1.0000  0.55530  0.61854  0.04101  0.0000
H14  H  1.0000  0.93006  0.17453  0.43113  0.0000
H15  H  1.0000  0.93030  0.58765  0.93141  0.0000
H16  H  1.0000  0.92906  0.67467  0.43103  0.0000
H17  H  1.0000  0.55621  0.11964  0.04087  0.0000
H18  H  1.0000  0.94462  0.89216  0.95943  0.0000
H19  H  1.0000  0.94597  0.36855  0.45888  0.0000
H20  H  1.0000  0.94549  0.39264  0.95858  0.0000
H21  H  1.0000  0.94336  0.86786  0.45939  0.0000
H22  H  1.0000  0.13849  0.04104  0.49831  0.0000
H23  H  1.0000  0.13969  0.54533  0.49735  0.0000
H24  H  1.0000  0.13866  0.71746  0.99634  0.0000
H25  H  1.0000  0.05675  0.64455  0.54238  0.0000
H26  H  1.0000  0.13950  0.21795  0.99576  0.0000
H27  H  1.0000  0.36097  0.79347  0.00444  0.0000
H28  H  1.0000  0.36156  0.29375  0.00330  0.0000
H29  H  1.0000  0.36357  0.46784  0.50412  0.0000
H30  H  1.0000  0.36174  0.96632  0.50466  0.0000
H31  H  1.0000  0.63370  0.04598  0.49474  0.0000
H32  H  1.0000  0.64083  0.54371  0.49599  0.0000
H33  H  1.0000  0.63876  0.71767  0.99637  0.0000
H34  H  1.0000  0.63966  0.21841  0.99606  0.0000
H35  H  1.0000  0.86097  0.79332  0.00412  0.0000
H36  H  1.0000  0.05525  0.61839  0.04101  0.0000
H37  H  1.0000  0.86211  0.29381  0.00341  0.0000
H38  H  1.0000  0.86269  0.46864  0.50322  0.0000
H39  H  1.0000  0.85899  0.96973  0.50252  0.0000
H40  H  1.0000  0.19844  0.98753  0.26299  0.0000
H41  H  1.0000  0.20290  0.26999  0.76157  0.0000
H42  H  1.0000  0.19833  0.48761  0.26223  0.0000
H43  H  1.0000  0.19833  0.77665  0.76341  0.0000
H44  H  1.0000  0.30201  0.23660  0.23729  0.0000
H45  H  1.0000  0.30410  0.52516  0.73772  0.0000
H46  H  1.0000  0.30197  0.73744  0.23694  0.0000
H47  H  1.0000  0.05602  0.11931  0.04061  0.0000
H48  H  1.0000  0.29976  0.02336  0.73480  0.0000
H49  H  1.0000  0.69820  0.98644  0.26271  0.0000
H50  H  1.0000  0.69970  0.27331  0.76266  0.0000
H51  H  1.0000  0.69880  0.48698  0.26216  0.0000
H52  H  1.0000  0.70074  0.77388  0.76205  0.0000
H53  H  1.0000  0.80186  0.23652  0.23722  0.0000
H54  H  1.0000  0.80874  0.51880  0.73944  0.0000
H55  H  1.0000  0.80194  0.73735  0.23692  0.0000
H56  H  1.0000  0.80501  0.02787  0.73562  0.0000
H57  H  1.0000  0.08986  0.25555  0.14940  0.0000
H58  H  1.0000  0.44448  0.89253  0.95979  0.0000
H59  H  1.0000  0.09083  0.50450  0.65061  0.0000
H60  H  1.0000  0.09006  0.75662  0.14896  0.0000
H61  H  1.0000  0.41203  0.25402  0.85129  0.0000
H62  H  1.0000  0.41065  0.75680  0.85136  0.0000
H63  H  1.0000  0.41057  0.00608  0.35097  0.0000
H64  H  1.0000  0.41045  0.50582  0.35019  0.0000
H65  H  1.0000  0.58987  0.25563  0.14929  0.0000
H66  H  1.0000  0.59564  0.50611  0.65190  0.0000
H67  H  1.0000  0.59018  0.75662  0.14891  0.0000
H68  H  1.0000  0.44649  0.36891  0.45917  0.0000
H69  H  1.0000  0.59199  0.00671  0.64849  0.0000
H70  H  1.0000  0.91242  0.25296  0.85012  0.0000
H71  H  1.0000  0.91155  0.75570  0.85058  0.0000
H72  H  1.0000  0.91035  0.00564  0.35052  0.0000
H73  H  1.0000  0.91043  0.50624  0.35028  0.0000
H74  H  1.0000  0.02567  0.95276  0.83965  0.0000
H75  H  1.0000  0.02476  0.45460  0.83924  0.0000
H76  H  1.0000  0.02461  0.30749  0.34095  0.0000
H77  H  1.0000  0.02433  0.80681  0.34069  0.0000
H78  H  1.0000  0.47772  0.20450  0.66029  0.0000
H79  H  1.0000  0.44518  0.39284  0.95871  0.0000
H80  H  1.0000  0.48206  0.70508  0.65939  0.0000
H81  H  1.0000  0.47623  0.55613  0.15953  0.0000
H82  H  1.0000  0.47666  0.05713  0.15954  0.0000
H83  H  1.0000  0.52335  0.95606  0.84124  0.0000
H84  H  1.0000  0.52440  0.30707  0.34012  0.0000
H85  H  1.0000  0.52476  0.45537  0.84005  0.0000
H86  H  1.0000  0.52320  0.80627  0.33972  0.0000
H87  H  1.0000  0.97428  0.19803  0.65769  0.0000
H88  H  1.0000  0.97619  0.55643  0.15978  0.0000
H89  H  1.0000  0.97936  0.70711  0.65869  0.0000
H90  H  1.0000  0.44516  0.86928  0.45884  0.0000
H91  H  1.0000  0.97673  0.05727  0.15972  0.0000
H92  H  1.0000  0.00935  0.11847  0.75563  0.0000
H93  H  1.0000  0.00525  0.62462  0.75720  0.0000
H94  H  1.0000  0.00465  0.13888  0.25813  0.0000
H95  H  1.0000  0.00459  0.63894  0.25751  0.0000
H96  H  1.0000  0.49867  0.37466  0.74229  0.0000
H97  H  1.0000  0.50039  0.87736  0.74231  0.0000
H98  H  1.0000  0.49605  0.38761  0.24224  0.0000
H99  H  1.0000  0.49608  0.88845  0.24215  0.0000
H100  H  1.0000  0.50417  0.12458  0.75841  0.0000
H101  H  1.0000  0.55223  0.14152  0.54193  0.0000
H102  H  1.0000  0.50422  0.13768  0.25769  0.0000
H103  H  1.0000  0.50598  0.62289  0.75712  0.0000
H104  H  1.0000  0.50433  0.63768  0.25699  0.0000
H105  H  1.0000  0.99894  0.36436  0.74242  0.0000
H106  H  1.0000  0.00034  0.87864  0.74006  0.0000
H107  H  1.0000  0.99592  0.38763  0.24235  0.0000
H108  H  1.0000  0.99608  0.88845  0.24227  0.0000
H109  H  1.0000  0.07026  0.33449  0.57053  0.0000
H110  H  1.0000  0.07529  0.84278  0.57335  0.0000
H111  H  1.0000  0.07023  0.42404  0.06877  0.0000
N1  N  1.0000  0.14303  0.11740  0.52894  0.0000
N2  N  1.0000  0.64577  0.61998  0.52683  0.0000
N3  N  1.0000  0.64344  0.64127  0.02700  0.0000
N4  N  1.0000  0.64430  0.14215  0.02677  0.0000
N5  N  1.0000  0.85641  0.86963  0.97343  0.0000
N6  N  1.0000  0.85744  0.37013  0.97272  0.0000
N7  N  1.0000  0.85762  0.39243  0.47242  0.0000
N8  N  1.0000  0.85489  0.89167  0.47283  0.0000
N9  N  1.0000  0.14484  0.62156  0.52825  0.0000
N10  N  1.0000  0.14333  0.64096  0.02691  0.0000
N11  N  1.0000  0.14419  0.14189  0.02659  0.0000
N12  N  1.0000  0.35636  0.86991  0.97383  0.0000
N13  N  1.0000  0.17946  0.93912  0.65395  0.0000
N14  N  1.0000  0.35690  0.37000  0.97257  0.0000
N15  N  1.0000  0.35868  0.39138  0.47356  0.0000
N16  N  1.0000  0.35733  0.89069  0.47348  0.0000
N17  N  1.0000  0.63876  0.12140  0.52600  0.0000
O1  O  1.0000  0.12271  0.85728  0.94704  0.0000
O2  O  1.0000  0.62378  0.35799  0.94652  0.0000
O3  O  1.0000  0.62410  0.40562  0.44601  0.0000
O4  O  1.0000  0.62133  0.90513  0.44525  0.0000
O5  O  1.0000  0.87224  0.11194  0.54821  0.0000
O6  O  1.0000  0.87933  0.60765  0.55312  0.0000
O7  O  1.0000  0.87706  0.65383  0.05347  0.0000
O8  O  1.0000  0.87793  0.15456  0.05321  0.0000
O9  O  1.0000  0.12329  0.35700  0.94573  0.0000
O10  O  1.0000  0.12515  0.40511  0.44771  0.0000
O11  O  1.0000  0.12360  0.90137  0.44820  0.0000
O12  O  1.0000  0.37651  0.10285  0.55588  0.0000
O13  O  1.0000  0.37859  0.60887  0.55344  0.0000
O14  O  1.0000  0.37696  0.65350  0.05334  0.0000
O15  O  1.0000  0.37780  0.15462  0.05321  0.0000
O16  O  1.0000  0.62276  0.85735  0.94684  0.0000


data_form-III-BZM[88%]:NCM[12%]-A
_cell_length_a               5.00503560528188
_cell_length_b               10.5478535734114
_cell_length_c               21.5069736108423
_cell_angle_alpha            89.9337855778456
_cell_angle_beta             103.45162706999
_cell_angle_gamma            90.1263415664414
_symmetry_space_group_H-M        'P1'
_symmetry_Int_Tables_number      '1'
_symmetry_cell_setting           'triclinic'
loop_
_symmetry_equiv_pos_as_xyz
x,y,z

loop_
_atom_site_label
_atom_site_type_symbol
_atom_site_occupancy
_atom_site_fract_x
_atom_site_fract_y
_atom_site_fract_z
_atom_site_U_iso_or_equiv
C1  C  1.0000  0.40590  0.19768  0.79733  0.0000
C2  C  1.0000  0.80607  0.89664  0.20382  0.0000
C3  C  1.0000  0.33050  0.34434  0.60748  0.0000
C4  C  1.0000  0.33301  0.41708  0.10739  0.0000
C5  C  1.0000  0.32738  0.84287  0.60663  0.0000
C6  C  1.0000  0.48214  0.90602  0.93968  0.0000
C7  C  1.0000  0.46842  0.35399  0.43888  0.0000
C8  C  1.0000  0.46411  0.40873  0.93823  0.0000
C9  C  1.0000  0.40799  0.70078  0.80086  0.0000
C10  C  1.0000  0.46841  0.85517  0.43900  0.0000
C11  C  1.0000  0.53768  0.15645  0.56195  0.0000
C12  C  1.0000  0.53676  0.65616  0.56082  0.0000
C13  C  1.0000  0.54317  0.60413  0.06134  0.0000
C14  C  1.0000  0.32911  0.91789  0.10657  0.0000
C15  C  1.0000  0.53487  0.10657  0.06089  0.0000
C16  C  1.0000  0.41196  0.06011  0.29834  0.0000
C17  C  1.0000  0.67727  0.09445  0.89158  0.0000
C18  C  1.0000  0.46421  0.00732  0.89041  0.0000
C19  C  1.0000  0.45729  0.25182  0.39039  0.0000
C20  C  1.0000  0.44825  0.51077  0.88933  0.0000
C21  C  1.0000  0.45706  0.75316  0.39040  0.0000
C22  C  1.0000  0.55140  0.50204  0.10988  0.0000
C23  C  1.0000  0.54619  0.00363  0.10914  0.0000
C24  C  1.0000  0.54721  0.25872  0.61039  0.0000
C25  C  1.0000  0.41131  0.56146  0.29830  0.0000
C26  C  1.0000  0.54546  0.75816  0.60927  0.0000
C27  C  1.0000  0.66063  0.59790  0.88911  0.0000
C28  C  1.0000  0.35231  0.44044  0.65296  0.0000
C29  C  1.0000  0.59115  0.31071  0.20212  0.0000
C30  C  1.0000  0.34764  0.93784  0.65262  0.0000
C31  C  1.0000  0.67377  0.16634  0.39278  0.0000
C32  C  1.0000  0.35377  0.32147  0.15316  0.0000
C33  C  1.0000  0.35171  0.82174  0.15213  0.0000
C34  C  1.0000  0.65032  0.07063  0.34706  0.0000
C35  C  1.0000  0.64724  0.18962  0.84534  0.0000
C36  C  1.0000  0.64958  0.57176  0.34706  0.0000
C37  C  1.0000  0.58945  0.45109  0.70202  0.0000
C38  C  1.0000  0.67323  0.66746  0.39279  0.0000
C39  C  1.0000  0.22186  0.01612  0.84230  0.0000
C40  C  1.0000  0.21830  0.24030  0.34152  0.0000
C41  C  1.0000  0.20524  0.52331  0.84201  0.0000
C42  C  1.0000  0.21824  0.74187  0.34144  0.0000
C43  C  1.0000  0.78472  0.27028  0.65967  0.0000
C44  C  1.0000  0.58974  0.81104  0.20091  0.0000
C45  C  1.0000  0.78276  0.76979  0.65862  0.0000
C46  C  1.0000  0.78924  0.49025  0.15902  0.0000
C47  C  1.0000  0.78485  0.99184  0.15807  0.0000
C48  C  1.0000  0.58410  0.94822  0.70189  0.0000
C49  C  1.0000  0.19369  0.11037  0.79585  0.0000
C50  C  1.0000  0.18370  0.61973  0.79713  0.0000
C51  C  1.0000  0.19621  0.14552  0.29563  0.0000
C52  C  1.0000  0.19598  0.64711  0.29554  0.0000
C53  C  1.0000  0.80513  0.36537  0.70537  0.0000
C54  C  1.0000  0.80151  0.86369  0.70483  0.0000
C55  C  1.0000  0.80853  0.39570  0.20501  0.0000
H1  H  1.0000  0.11481  0.14282  0.54159  0.0000
H2  H  1.0000  0.99252  0.88832  0.24159  0.0000
H3  H  1.0000  0.14570  0.33785  0.56904  0.0000
H4  H  1.0000  0.14266  0.83634  0.56818  0.0000
H5  H  1.0000  0.14774  0.42382  0.06910  0.0000
H6  H  1.0000  0.28167  0.04370  0.49683  0.0000
H7  H  1.0000  0.28127  0.54297  0.49581  0.0000
H8  H  1.0000  0.28985  0.71877  0.99700  0.0000
H9  H  1.0000  0.11402  0.64234  0.54037  0.0000
H10  H  1.0000  0.27725  0.21906  0.99636  0.0000
H11  H  1.0000  0.74137  0.79401  0.00349  0.0000
H12  H  1.0000  0.72261  0.29651  0.00282  0.0000
H13  H  1.0000  0.72519  0.46703  0.50365  0.0000
H14  H  1.0000  0.14369  0.92428  0.06832  0.0000
H15  H  1.0000  0.72537  0.96745  0.50412  0.0000
H16  H  1.0000  0.12081  0.61822  0.04107  0.0000
H17  H  1.0000  0.86565  0.08921  0.92906  0.0000
H18  H  1.0000  0.39627  0.98594  0.26237  0.0000
H19  H  1.0000  0.38575  0.27109  0.76076  0.0000
H20  H  1.0000  0.39539  0.48728  0.26232  0.0000
H21  H  1.0000  0.40041  0.77712  0.76606  0.0000
H22  H  1.0000  0.60497  0.23657  0.23811  0.0000
H23  H  1.0000  0.60479  0.52590  0.73765  0.0000
H24  H  1.0000  0.60493  0.73650  0.23674  0.0000
H25  H  1.0000  0.11134  0.11863  0.04083  0.0000
H26  H  1.0000  0.59728  0.02154  0.73818  0.0000
H27  H  1.0000  0.85218  0.59378  0.92600  0.0000
H28  H  1.0000  0.18318  0.25550  0.15006  0.0000
H29  H  1.0000  0.90443  0.88952  0.95609  0.0000
H30  H  1.0000  0.18299  0.50696  0.64944  0.0000
H31  H  1.0000  0.85967  0.17274  0.43091  0.0000
H32  H  1.0000  0.18194  0.75525  0.14895  0.0000
H33  H  1.0000  0.17712  0.00350  0.64956  0.0000
H34  H  1.0000  0.81432  0.25702  0.84709  0.0000
H35  H  1.0000  0.81960  0.00434  0.34999  0.0000
H36  H  1.0000  0.81866  0.50533  0.34998  0.0000
H37  H  1.0000  0.89139  0.36770  0.45885  0.0000
H38  H  1.0000  0.85906  0.67371  0.43095  0.0000
H39  H  1.0000  0.05747  0.94816  0.84249  0.0000
H40  H  1.0000  0.03666  0.45763  0.84181  0.0000
H41  H  1.0000  0.05021  0.30617  0.34073  0.0000
H42  H  1.0000  0.05035  0.80791  0.34058  0.0000
H43  H  1.0000  0.95312  0.20432  0.66096  0.0000
H44  H  1.0000  0.88768  0.39645  0.95768  0.0000
H45  H  1.0000  0.95201  0.70450  0.65951  0.0000
H46  H  1.0000  0.95881  0.55569  0.15990  0.0000
H47  H  1.0000  0.95348  0.05786  0.15902  0.0000
H48  H  1.0000  0.89152  0.86863  0.45910  0.0000
H49  H  1.0000  0.00524  0.11650  0.75850  0.0000
H50  H  1.0000  0.99644  0.63321  0.76024  0.0000
H51  H  1.0000  0.00960  0.13742  0.25786  0.0000
H52  H  1.0000  0.00949  0.63918  0.25774  0.0000
H53  H  1.0000  0.99084  0.37339  0.74339  0.0000
H54  H  1.0000  0.98582  0.87167  0.74322  0.0000
H55  H  1.0000  0.99440  0.38733  0.24295  0.0000
N1  N  1.0000  0.29107  0.12008  0.52761  0.0000
N2  N  1.0000  0.29713  0.64088  0.02699  0.0000
N3  N  1.0000  0.28747  0.14247  0.02696  0.0000
N4  N  1.0000  0.73137  0.86948  0.97220  0.0000
N5  N  1.0000  0.71177  0.37276  0.97172  0.0000
N6  N  1.0000  0.71544  0.39049  0.47297  0.0000
N7  N  1.0000  0.71551  0.89130  0.47322  0.0000
N8  N  1.0000  0.64327  0.69090  0.84582  0.0000
N9  N  1.0000  0.29034  0.61958  0.52643  0.0000
O1  O  1.0000  0.26525  0.85819  0.95007  0.0000
O2  O  1.0000  0.24896  0.40314  0.44692  0.0000
O3  O  1.0000  0.24919  0.90449  0.44708  0.0000
O4  O  1.0000  0.75761  0.10738  0.55418  0.0000
O5  O  1.0000  0.75688  0.60704  0.55314  0.0000
O6  O  1.0000  0.76387  0.65276  0.05346  0.0000
O7  O  1.0000  0.75367  0.15706  0.05288  0.0000
O8  O  1.0000  0.24518  0.35970  0.94680  0.0000


data_form-III-BZM[75%]:NCM[25%]-A
_cell_length_a               5.00374199630748
_cell_length_b               5.24198109079946
_cell_length_c               21.5476711198637
_cell_angle_alpha            89.8223178226166
_cell_angle_beta             103.041767385509
_cell_angle_gamma            90.4989187562565
_symmetry_space_group_H-M        'P1'
_symmetry_Int_Tables_number      '1'
_symmetry_cell_setting           'triclinic'
loop_
_symmetry_equiv_pos_as_xyz
x,y,z

loop_
_atom_site_label
_atom_site_type_symbol
_atom_site_occupancy
_atom_site_fract_x
_atom_site_fract_y
_atom_site_fract_z
_atom_site_U_iso_or_equiv
C1  C  1.0000  0.33000  0.68857  0.60731  0.0000
C2  C  1.0000  0.33278  0.83242  0.10731  0.0000
C3  C  1.0000  0.46636  0.70858  0.43877  0.0000
C4  C  1.0000  0.48018  0.81594  0.93884  0.0000
C5  C  1.0000  0.40458  0.39859  0.80015  0.0000
C6  C  1.0000  0.53687  0.31272  0.56136  0.0000
C7  C  1.0000  0.54170  0.21074  0.06096  0.0000
C8  C  1.0000  0.41042  0.12000  0.29812  0.0000
C9  C  1.0000  0.45543  0.50420  0.39018  0.0000
C10  C  1.0000  0.45766  0.01867  0.88919  0.0000
C11  C  1.0000  0.55059  0.00506  0.10946  0.0000
C12  C  1.0000  0.54570  0.51677  0.60998  0.0000
C13  C  1.0000  0.66510  0.19917  0.88779  0.0000
C14  C  1.0000  0.35067  0.87928  0.65324  0.0000
C15  C  1.0000  0.59018  0.62003  0.20161  0.0000
C16  C  1.0000  0.67072  0.33229  0.39243  0.0000
C17  C  1.0000  0.35339  0.64020  0.15306  0.0000
C18  C  1.0000  0.64742  0.14057  0.34668  0.0000
C19  C  1.0000  0.58525  0.89815  0.70252  0.0000
C20  C  1.0000  0.21796  0.48189  0.34139  0.0000
C21  C  1.0000  0.21254  0.03617  0.84281  0.0000
C22  C  1.0000  0.78106  0.53799  0.65940  0.0000
C23  C  1.0000  0.78780  0.98297  0.15823  0.0000
C24  C  1.0000  0.18501  0.22955  0.79762  0.0000
C25  C  1.0000  0.19594  0.29186  0.29552  0.0000
C26  C  1.0000  0.80012  0.72633  0.70560  0.0000
C27  C  1.0000  0.80707  0.79259  0.20416  0.0000
H1  H  1.0000  0.11444  0.28622  0.54079  0.0000
H2  H  1.0000  0.14706  0.67709  0.56877  0.0000
H3  H  1.0000  0.14825  0.84439  0.06927  0.0000
H4  H  1.0000  0.28127  0.08733  0.49606  0.0000
H5  H  1.0000  0.28818  0.43833  0.99700  0.0000
H6  H  1.0000  0.74002  0.59402  0.00236  0.0000
H7  H  1.0000  0.72302  0.93375  0.50386  0.0000
H8  H  1.0000  0.11908  0.23455  0.04100  0.0000
H9  H  1.0000  0.39502  0.97133  0.26217  0.0000
H10  H  1.0000  0.39178  0.55114  0.76489  0.0000
H11  H  1.0000  0.60411  0.47091  0.23757  0.0000
H12  H  1.0000  0.59916  0.04570  0.73868  0.0000
H13  H  1.0000  0.85757  0.19528  0.92393  0.0000
H14  H  1.0000  0.18305  0.50641  0.15024  0.0000
H15  H  1.0000  0.18210  0.01263  0.65004  0.0000
H16  H  1.0000  0.85540  0.34448  0.43049  0.0000
H17  H  1.0000  0.81575  0.00726  0.34945  0.0000
H18  H  1.0000  0.88905  0.73530  0.45888  0.0000
H19  H  1.0000  0.04864  0.89814  0.84349  0.0000
H20  H  1.0000  0.05090  0.61456  0.34066  0.0000
H21  H  1.0000  0.94849  0.40540  0.66042  0.0000
H22  H  1.0000  0.90278  0.78729  0.95467  0.0000
H23  H  1.0000  0.95695  0.11601  0.15888  0.0000
H24  H  1.0000  0.99677  0.25155  0.76124  0.0000
H25  H  1.0000  0.01041  0.27609  0.25786  0.0000
H26  H  1.0000  0.98264  0.73995  0.74411  0.0000
H27  H  1.0000  0.99245  0.77686  0.24179  0.0000
N1  N  1.0000  0.29093  0.24047  0.52689  0.0000
N2  N  1.0000  0.29576  0.28211  0.02701  0.0000
N3  N  1.0000  0.72930  0.74513  0.97072  0.0000
N4  N  1.0000  0.71288  0.78082  0.47297  0.0000
N5  N  1.0000  0.64139  0.38582  0.84421  0.0000
O1  O  1.0000  0.24734  0.80748  0.44682  0.0000
O2  O  1.0000  0.75658  0.21398  0.55368  0.0000
O3  O  1.0000  0.76154  0.31147  0.05274  0.0000
O4  O  1.0000  0.26386  0.71903  0.94982  0.0000


data_form-III-BZM[97%]:NCM[3%]-B
_cell_length_a               20.0010730801246
_cell_length_b               10.5887375942369
_cell_length_c               21.4837425580481
_cell_angle_alpha            89.9556607964675
_cell_angle_beta             103.799508002224
_cell_angle_gamma            90.0210068868377
_symmetry_space_group_H-M        'P1'
_symmetry_Int_Tables_number      '1'
_symmetry_cell_setting           'triclinic'
loop_
_symmetry_equiv_pos_as_xyz
x,y,z

loop_
_atom_site_label
_atom_site_type_symbol
_atom_site_occupancy
_atom_site_fract_x
_atom_site_fract_y
_atom_site_fract_z
_atom_site_U_iso_or_equiv
C1  C  1.0000  0.10136  0.19320  0.79710  0.0000
C2  C  1.0000  0.60440  0.20095  0.79902  0.0000
C3  C  1.0000  0.33190  0.84429  0.60694  0.0000
C4  C  1.0000  0.83287  0.84382  0.60860  0.0000
C5  C  1.0000  0.20160  0.89730  0.20434  0.0000
C6  C  1.0000  0.70187  0.89729  0.20477  0.0000
C7  C  1.0000  0.29877  0.11540  0.79514  0.0000
C8  C  1.0000  0.79816  0.11333  0.79513  0.0000
C9  C  1.0000  0.35352  0.06198  0.29852  0.0000
C10  C  1.0000  0.85347  0.06142  0.29893  0.0000
C11  C  1.0000  0.29930  0.14703  0.29530  0.0000
C12  C  1.0000  0.79927  0.14647  0.29572  0.0000
C13  C  1.0000  0.29922  0.61450  0.79489  0.0000
C14  C  1.0000  0.79934  0.61592  0.79471  0.0000
C15  C  1.0000  0.29877  0.64711  0.29501  0.0000
C16  C  1.0000  0.79885  0.64722  0.29524  0.0000
C17  C  1.0000  0.45226  0.36554  0.70442  0.0000
C18  C  1.0000  0.95071  0.35517  0.70989  0.0000
C19  C  1.0000  0.45198  0.39580  0.20434  0.0000
C20  C  1.0000  0.95161  0.39525  0.20478  0.0000
C21  C  1.0000  0.45208  0.86632  0.70422  0.0000
C22  C  1.0000  0.95469  0.86721  0.70357  0.0000
C23  C  1.0000  0.45181  0.89567  0.20425  0.0000
C24  C  1.0000  0.95157  0.89614  0.20432  0.0000
C25  C  1.0000  0.33172  0.91787  0.10689  0.0000
C26  C  1.0000  0.83174  0.91825  0.10666  0.0000
C27  C  1.0000  0.08026  0.33966  0.60876  0.0000
C28  C  1.0000  0.58262  0.34296  0.60703  0.0000
C29  C  1.0000  0.08143  0.41877  0.10645  0.0000
C30  C  1.0000  0.58194  0.41758  0.10713  0.0000
C31  C  1.0000  0.08247  0.84304  0.60707  0.0000
C32  C  1.0000  0.58217  0.84315  0.60679  0.0000
C33  C  1.0000  0.41840  0.09301  0.89300  0.0000
C34  C  1.0000  0.91861  0.09047  0.89194  0.0000
C35  C  1.0000  0.35298  0.56211  0.29814  0.0000
C36  C  1.0000  0.85293  0.56196  0.29831  0.0000
C37  C  1.0000  0.41900  0.59309  0.89274  0.0000
C38  C  1.0000  0.91877  0.59368  0.89274  0.0000
C39  C  1.0000  0.41905  0.16889  0.39311  0.0000
C40  C  1.0000  0.91894  0.16814  0.39360  0.0000
C41  C  1.0000  0.41847  0.66871  0.39283  0.0000
C42  C  1.0000  0.91843  0.66770  0.39329  0.0000
C43  C  1.0000  0.35346  0.69947  0.79789  0.0000
C44  C  1.0000  0.85366  0.70082  0.79798  0.0000
C45  C  1.0000  0.39785  0.31073  0.20155  0.0000
C46  C  1.0000  0.89746  0.31009  0.20175  0.0000
C47  C  1.0000  0.39809  0.45041  0.70173  0.0000
C48  C  1.0000  0.89901  0.44628  0.70410  0.0000
C49  C  1.0000  0.35320  0.19997  0.79822  0.0000
C50  C  1.0000  0.85285  0.19660  0.79728  0.0000
C51  C  1.0000  0.39754  0.81085  0.20135  0.0000
C52  C  1.0000  0.89730  0.81122  0.20123  0.0000
C53  C  1.0000  0.39790  0.95129  0.70128  0.0000
C54  C  1.0000  0.90109  0.95308  0.70126  0.0000
C55  C  1.0000  0.11612  0.90769  0.93748  0.0000
C56  C  1.0000  0.61657  0.90684  0.93910  0.0000
C57  C  1.0000  0.11717  0.35483  0.43896  0.0000
C58  C  1.0000  0.61708  0.35504  0.43871  0.0000
C59  C  1.0000  0.11739  0.40670  0.93847  0.0000
C60  C  1.0000  0.61713  0.40741  0.93872  0.0000
C61  C  1.0000  0.10440  0.70109  0.79847  0.0000
C62  C  1.0000  0.60414  0.70125  0.79838  0.0000
C63  C  1.0000  0.11695  0.85502  0.43891  0.0000
C64  C  1.0000  0.61700  0.85484  0.43893  0.0000
C65  C  1.0000  0.13310  0.15599  0.56137  0.0000
C66  C  1.0000  0.63438  0.15626  0.56115  0.0000
C67  C  1.0000  0.13389  0.65501  0.56187  0.0000
C68  C  1.0000  0.63388  0.65613  0.56111  0.0000
C69  C  1.0000  0.13282  0.60590  0.06038  0.0000
C70  C  1.0000  0.63350  0.60510  0.06143  0.0000
C71  C  1.0000  0.08166  0.91783  0.10665  0.0000
C72  C  1.0000  0.58229  0.91863  0.10682  0.0000
C73  C  1.0000  0.13314  0.10443  0.06028  0.0000
C74  C  1.0000  0.63395  0.10601  0.06120  0.0000
C75  C  1.0000  0.36624  0.90639  0.93872  0.0000
C76  C  1.0000  0.86626  0.90564  0.93894  0.0000
C77  C  1.0000  0.36719  0.35609  0.43862  0.0000
C78  C  1.0000  0.86703  0.35525  0.43919  0.0000
C79  C  1.0000  0.36715  0.40601  0.93849  0.0000
C80  C  1.0000  0.86687  0.40601  0.93792  0.0000
C81  C  1.0000  0.36675  0.85605  0.43839  0.0000
C82  C  1.0000  0.86685  0.85493  0.43911  0.0000
C83  C  1.0000  0.38354  0.15728  0.56098  0.0000
C84  C  1.0000  0.88499  0.15428  0.56309  0.0000
C85  C  1.0000  0.10364  0.06070  0.29886  0.0000
C86  C  1.0000  0.60391  0.06024  0.29904  0.0000
C87  C  1.0000  0.38322  0.60481  0.06110  0.0000
C88  C  1.0000  0.88340  0.60420  0.06140  0.0000
C89  C  1.0000  0.38356  0.65726  0.56107  0.0000
C90  C  1.0000  0.88375  0.65704  0.56156  0.0000
C91  C  1.0000  0.38357  0.10489  0.06101  0.0000
C92  C  1.0000  0.88365  0.10514  0.06087  0.0000
C93  C  1.0000  0.16842  0.09646  0.89279  0.0000
C94  C  1.0000  0.66901  0.09371  0.89391  0.0000
C95  C  1.0000  0.11444  0.01068  0.88961  0.0000
C96  C  1.0000  0.61431  0.00912  0.89081  0.0000
C97  C  1.0000  0.11465  0.25281  0.39052  0.0000
C98  C  1.0000  0.61467  0.25279  0.39041  0.0000
C99  C  1.0000  0.11493  0.50941  0.89036  0.0000
C100  C  1.0000  0.61472  0.50949  0.89028  0.0000
C101  C  1.0000  0.11437  0.75299  0.39046  0.0000
C102  C  1.0000  0.61439  0.75290  0.39042  0.0000
C103  C  1.0000  0.13579  0.50391  0.10897  0.0000
C104  C  1.0000  0.63624  0.50293  0.10987  0.0000
C105  C  1.0000  0.13600  0.00292  0.10905  0.0000
C106  C  1.0000  0.63664  0.00388  0.10965  0.0000
C107  C  1.0000  0.13549  0.25710  0.61024  0.0000
C108  C  1.0000  0.63731  0.25876  0.60938  0.0000
C109  C  1.0000  0.10317  0.56109  0.29872  0.0000
C110  C  1.0000  0.60324  0.56123  0.29854  0.0000
C111  C  1.0000  0.13678  0.75776  0.60997  0.0000
C112  C  1.0000  0.63665  0.75831  0.60946  0.0000
C113  C  1.0000  0.36377  0.00845  0.89028  0.0000
C114  C  1.0000  0.86365  0.00691  0.89013  0.0000
C115  C  1.0000  0.16982  0.59334  0.89287  0.0000
C116  C  1.0000  0.66930  0.59425  0.89312  0.0000
C117  C  1.0000  0.36462  0.25393  0.39026  0.0000
C118  C  1.0000  0.86451  0.25319  0.39077  0.0000
C119  C  1.0000  0.36456  0.50808  0.89005  0.0000
C120  C  1.0000  0.86429  0.50858  0.88972  0.0000
C121  C  1.0000  0.36409  0.75385  0.39001  0.0000
C122  C  1.0000  0.86417  0.75309  0.39052  0.0000
C123  C  1.0000  0.38610  0.50260  0.10956  0.0000
C124  C  1.0000  0.88614  0.50193  0.10980  0.0000
C125  C  1.0000  0.38623  0.00270  0.10942  0.0000
C126  C  1.0000  0.88626  0.00307  0.10934  0.0000
C127  C  1.0000  0.38639  0.25922  0.60953  0.0000
C128  C  1.0000  0.88795  0.25526  0.61203  0.0000
C129  C  1.0000  0.38633  0.75938  0.60949  0.0000
C130  C  1.0000  0.88703  0.75869  0.61026  0.0000
C131  C  1.0000  0.08588  0.43458  0.65476  0.0000
C132  C  1.0000  0.58840  0.43885  0.65253  0.0000
C133  C  1.0000  0.14725  0.31240  0.20116  0.0000
C134  C  1.0000  0.64759  0.31116  0.20186  0.0000
C135  C  1.0000  0.08840  0.93947  0.65231  0.0000
C136  C  1.0000  0.58798  0.93898  0.65233  0.0000
C137  C  1.0000  0.16928  0.16834  0.39311  0.0000
C138  C  1.0000  0.66919  0.16785  0.39347  0.0000
C139  C  1.0000  0.08738  0.32313  0.15220  0.0000
C140  C  1.0000  0.58783  0.32180  0.15278  0.0000
C141  C  1.0000  0.08763  0.82253  0.15257  0.0000
C142  C  1.0000  0.58801  0.82289  0.15247  0.0000
C143  C  1.0000  0.16357  0.07233  0.34767  0.0000
C144  C  1.0000  0.66360  0.07164  0.34814  0.0000
C145  C  1.0000  0.16147  0.18999  0.84600  0.0000
C146  C  1.0000  0.66386  0.18953  0.84838  0.0000
C147  C  1.0000  0.16309  0.57240  0.34756  0.0000
C148  C  1.0000  0.66309  0.57231  0.34749  0.0000
C149  C  1.0000  0.16433  0.68911  0.84727  0.0000
C150  C  1.0000  0.66380  0.69007  0.84753  0.0000
C151  C  1.0000  0.33805  0.43957  0.65299  0.0000
C152  C  1.0000  0.84123  0.44091  0.65262  0.0000
C153  C  1.0000  0.33791  0.94018  0.65249  0.0000
C154  C  1.0000  0.84004  0.94054  0.65386  0.0000
C155  C  1.0000  0.33782  0.32172  0.15280  0.0000
C156  C  1.0000  0.83762  0.32100  0.15278  0.0000
C157  C  1.0000  0.14631  0.44709  0.70294  0.0000
C158  C  1.0000  0.64856  0.45089  0.70104  0.0000
C159  C  1.0000  0.16892  0.66831  0.39307  0.0000
C160  C  1.0000  0.66888  0.66809  0.39307  0.0000
C161  C  1.0000  0.33760  0.82206  0.15252  0.0000
C162  C  1.0000  0.83748  0.82237  0.15225  0.0000
C163  C  1.0000  0.41290  0.18865  0.84731  0.0000
C164  C  1.0000  0.91307  0.18506  0.84577  0.0000
C165  C  1.0000  0.41321  0.68869  0.84699  0.0000
C166  C  1.0000  0.91324  0.68968  0.84725  0.0000
C167  C  1.0000  0.41329  0.07304  0.34757  0.0000
C168  C  1.0000  0.91321  0.07238  0.34801  0.0000
C169  C  1.0000  0.41271  0.57296  0.34724  0.0000
C170  C  1.0000  0.91260  0.57228  0.34751  0.0000
C171  C  1.0000  0.05590  0.02338  0.83880  0.0000
C172  C  1.0000  0.55467  0.02162  0.84133  0.0000
C173  C  1.0000  0.05460  0.24019  0.34154  0.0000
C174  C  1.0000  0.55487  0.24044  0.34113  0.0000
C175  C  1.0000  0.05478  0.52274  0.84155  0.0000
C176  C  1.0000  0.55493  0.52167  0.84096  0.0000
C177  C  1.0000  0.05432  0.74068  0.34145  0.0000
C178  C  1.0000  0.55443  0.74085  0.34130  0.0000
C179  C  1.0000  0.19597  0.27048  0.65864  0.0000
C180  C  1.0000  0.69768  0.27203  0.65795  0.0000
C181  C  1.0000  0.33198  0.34408  0.60722  0.0000
C182  C  1.0000  0.83559  0.34566  0.60683  0.0000
C183  C  1.0000  0.14748  0.81220  0.20157  0.0000
C184  C  1.0000  0.64770  0.81214  0.20162  0.0000
C185  C  1.0000  0.19688  0.77014  0.65891  0.0000
C186  C  1.0000  0.69672  0.77072  0.65843  0.0000
C187  C  1.0000  0.19585  0.49204  0.15804  0.0000
C188  C  1.0000  0.69617  0.49121  0.15907  0.0000
C189  C  1.0000  0.19603  0.99154  0.15819  0.0000
C190  C  1.0000  0.69650  0.99206  0.15892  0.0000
C191  C  1.0000  0.30391  0.02077  0.84103  0.0000
C192  C  1.0000  0.80342  0.01938  0.84138  0.0000
C193  C  1.0000  0.30472  0.24188  0.34104  0.0000
C194  C  1.0000  0.80466  0.24123  0.34151  0.0000
C195  C  1.0000  0.30467  0.51995  0.84083  0.0000
C196  C  1.0000  0.80450  0.52095  0.84045  0.0000
C197  C  1.0000  0.30419  0.74189  0.34080  0.0000
C198  C  1.0000  0.80434  0.74167  0.34120  0.0000
C199  C  1.0000  0.44654  0.27109  0.65845  0.0000
C200  C  1.0000  0.94543  0.26026  0.66420  0.0000
C201  C  1.0000  0.44626  0.49060  0.15848  0.0000
C202  C  1.0000  0.94611  0.49003  0.15893  0.0000
C203  C  1.0000  0.33173  0.41755  0.10715  0.0000
C204  C  1.0000  0.83174  0.41684  0.10715  0.0000
C205  C  1.0000  0.44644  0.77153  0.65843  0.0000
C206  C  1.0000  0.94781  0.77102  0.65843  0.0000
C207  C  1.0000  0.14836  0.95066  0.70109  0.0000
C208  C  1.0000  0.64788  0.95028  0.70118  0.0000
C209  C  1.0000  0.44630  0.99047  0.15842  0.0000
C210  C  1.0000  0.94621  0.99091  0.15848  0.0000
C211  C  1.0000  0.54988  0.11641  0.79555  0.0000
C212  C  1.0000  0.04966  0.61740  0.79568  0.0000
C213  C  1.0000  0.54980  0.61644  0.79514  0.0000
C214  C  1.0000  0.04927  0.14531  0.29582  0.0000
C215  C  1.0000  0.54965  0.14529  0.29556  0.0000
C216  C  1.0000  0.04889  0.64589  0.29568  0.0000
C217  C  1.0000  0.54901  0.64614  0.29547  0.0000
C218  C  1.0000  0.20127  0.36441  0.70485  0.0000
C219  C  1.0000  0.70316  0.36703  0.70363  0.0000
C220  C  1.0000  0.20252  0.86554  0.70438  0.0000
C221  C  1.0000  0.70222  0.86564  0.70415  0.0000
C222  C  1.0000  0.20142  0.39744  0.20402  0.0000
C223  C  1.0000  0.70169  0.39645  0.20494  0.0000
H1  H  1.0000  0.02733  0.13949  0.54186  0.0000
H2  H  1.0000  0.52838  0.14254  0.54106  0.0000
H3  H  1.0000  0.28506  0.83724  0.56883  0.0000
H4  H  1.0000  0.78544  0.83677  0.57116  0.0000
H5  H  1.0000  0.24845  0.88939  0.24230  0.0000
H6  H  1.0000  0.74863  0.88900  0.24282  0.0000
H7  H  1.0000  0.25215  0.12394  0.75695  0.0000
H8  H  1.0000  0.75112  0.12250  0.75746  0.0000
H9  H  1.0000  0.27755  0.14337  0.54078  0.0000
H10  H  1.0000  0.77900  0.14323  0.54183  0.0000
H11  H  1.0000  0.25247  0.13850  0.25735  0.0000
H12  H  1.0000  0.75246  0.13804  0.25774  0.0000
H13  H  1.0000  0.25238  0.62269  0.75692  0.0000
H14  H  1.0000  0.75266  0.62448  0.75662  0.0000
H15  H  1.0000  0.25195  0.63866  0.25705  0.0000
H16  H  1.0000  0.75207  0.63923  0.25720  0.0000
H17  H  1.0000  0.49929  0.37388  0.74216  0.0000
H18  H  1.0000  0.99535  0.35766  0.75038  0.0000
H19  H  1.0000  0.49906  0.87488  0.74200  0.0000
H20  H  1.0000  0.00254  0.87740  0.74003  0.0000
H21  H  1.0000  0.49897  0.38733  0.24210  0.0000
H22  H  1.0000  0.99845  0.38690  0.24274  0.0000
H23  H  1.0000  0.49874  0.88704  0.24208  0.0000
H24  H  1.0000  0.99838  0.88757  0.24230  0.0000
H25  H  1.0000  0.28494  0.92494  0.06871  0.0000
H26  H  1.0000  0.78505  0.92533  0.06839  0.0000
H27  H  1.0000  0.03296  0.33146  0.57126  0.0000
H28  H  1.0000  0.53566  0.33538  0.56907  0.0000
H29  H  1.0000  0.03568  0.83572  0.56892  0.0000
H30  H  1.0000  0.53542  0.83605  0.56858  0.0000
H31  H  1.0000  0.03464  0.42552  0.06825  0.0000
H32  H  1.0000  0.53530  0.42423  0.06876  0.0000
H33  H  1.0000  0.46505  0.08583  0.93132  0.0000
H34  H  1.0000  0.96545  0.08335  0.93009  0.0000
H35  H  1.0000  0.27723  0.61883  0.04095  0.0000
H36  H  1.0000  0.77749  0.61834  0.04122  0.0000
H37  H  1.0000  0.46571  0.17583  0.43144  0.0000
H38  H  1.0000  0.96557  0.17492  0.43197  0.0000
H39  H  1.0000  0.46568  0.58630  0.93105  0.0000
H40  H  1.0000  0.96529  0.58653  0.93121  0.0000
H41  H  1.0000  0.46510  0.67547  0.43121  0.0000
H42  H  1.0000  0.96498  0.67398  0.43177  0.0000
H43  H  1.0000  0.27768  0.11935  0.04095  0.0000
H44  H  1.0000  0.77778  0.11972  0.04074  0.0000
H45  H  1.0000  0.47213  0.89170  0.95885  0.0000
H46  H  1.0000  0.97200  0.89159  0.95905  0.0000
H47  H  1.0000  0.47316  0.36984  0.45925  0.0000
H48  H  1.0000  0.97298  0.36841  0.46019  0.0000
H49  H  1.0000  0.27762  0.64266  0.54104  0.0000
H50  H  1.0000  0.77773  0.64389  0.54106  0.0000
H51  H  1.0000  0.47309  0.39228  0.95905  0.0000
H52  H  1.0000  0.97275  0.39144  0.95791  0.0000
H53  H  1.0000  0.47274  0.86954  0.45900  0.0000
H54  H  1.0000  0.97279  0.86803  0.45972  0.0000
H55  H  1.0000  0.06923  0.04273  0.49638  0.0000
H56  H  1.0000  0.56989  0.04315  0.49643  0.0000
H57  H  1.0000  0.06956  0.54148  0.49731  0.0000
H58  H  1.0000  0.56961  0.54320  0.49614  0.0000
H59  H  1.0000  0.06834  0.71810  0.99525  0.0000
H60  H  1.0000  0.56924  0.71807  0.99639  0.0000
H61  H  1.0000  0.02791  0.64054  0.54210  0.0000
H62  H  1.0000  0.52793  0.64224  0.54084  0.0000
H63  H  1.0000  0.06903  0.21778  0.99554  0.0000
H64  H  1.0000  0.56973  0.21880  0.99605  0.0000
H65  H  1.0000  0.17981  0.79364  0.00243  0.0000
H66  H  1.0000  0.68055  0.79340  0.00414  0.0000
H67  H  1.0000  0.18124  0.29310  0.00344  0.0000
H68  H  1.0000  0.68119  0.29432  0.00384  0.0000
H69  H  1.0000  0.18129  0.46795  0.50397  0.0000
H70  H  1.0000  0.68114  0.46801  0.50387  0.0000
H71  H  1.0000  0.03487  0.92446  0.06844  0.0000
H72  H  1.0000  0.53571  0.92531  0.06838  0.0000
H73  H  1.0000  0.18096  0.96854  0.50371  0.0000
H74  H  1.0000  0.68122  0.96754  0.50410  0.0000
H75  H  1.0000  0.31925  0.04462  0.49596  0.0000
H76  H  1.0000  0.82029  0.04440  0.49685  0.0000
H77  H  1.0000  0.31940  0.54428  0.49613  0.0000
H78  H  1.0000  0.81940  0.54531  0.49623  0.0000
H79  H  1.0000  0.31887  0.71783  0.99623  0.0000
H80  H  1.0000  0.81917  0.71748  0.99651  0.0000
H81  H  1.0000  0.31949  0.21829  0.99615  0.0000
H82  H  1.0000  0.81953  0.21813  0.99574  0.0000
H83  H  1.0000  0.43032  0.79292  0.00366  0.0000
H84  H  1.0000  0.93053  0.79293  0.00417  0.0000
H85  H  1.0000  0.02679  0.61996  0.04045  0.0000
H86  H  1.0000  0.52755  0.61883  0.04104  0.0000
H87  H  1.0000  0.43120  0.29312  0.00365  0.0000
H88  H  1.0000  0.93105  0.29247  0.00273  0.0000
H89  H  1.0000  0.43122  0.46892  0.50376  0.0000
H90  H  1.0000  0.93102  0.46779  0.50453  0.0000
H91  H  1.0000  0.43092  0.96876  0.50349  0.0000
H92  H  1.0000  0.93123  0.96653  0.50481  0.0000
H93  H  1.0000  0.21486  0.09141  0.93149  0.0000
H94  H  1.0000  0.71547  0.08633  0.93242  0.0000
H95  H  1.0000  0.09970  0.98626  0.26312  0.0000
H96  H  1.0000  0.60010  0.98564  0.26340  0.0000
H97  H  1.0000  0.09513  0.26421  0.75918  0.0000
H98  H  1.0000  0.60100  0.27515  0.76314  0.0000
H99  H  1.0000  0.09921  0.48672  0.26293  0.0000
H100  H  1.0000  0.59935  0.48700  0.26269  0.0000
H101  H  1.0000  0.10086  0.77489  0.76238  0.0000
H102  H  1.0000  0.60044  0.77548  0.76249  0.0000
H103  H  1.0000  0.15119  0.23834  0.23719  0.0000
H104  H  1.0000  0.65154  0.23696  0.23779  0.0000
H105  H  1.0000  0.15016  0.52081  0.73906  0.0000
H106  H  1.0000  0.65244  0.52518  0.73687  0.0000
H107  H  1.0000  0.15143  0.73840  0.23773  0.0000
H108  H  1.0000  0.65151  0.73799  0.23757  0.0000
H109  H  1.0000  0.02719  0.11936  0.04049  0.0000
H110  H  1.0000  0.52802  0.11953  0.04071  0.0000
H111  H  1.0000  0.15259  0.02558  0.73658  0.0000
H112  H  1.0000  0.65174  0.02454  0.73702  0.0000
H113  H  1.0000  0.34967  0.98762  0.26273  0.0000
H114  H  1.0000  0.84963  0.98714  0.26309  0.0000
H115  H  1.0000  0.21670  0.58553  0.93089  0.0000
H116  H  1.0000  0.71590  0.58714  0.93150  0.0000
H117  H  1.0000  0.34954  0.27404  0.76225  0.0000
H118  H  1.0000  0.84911  0.26988  0.76095  0.0000
H119  H  1.0000  0.34913  0.48790  0.26227  0.0000
H120  H  1.0000  0.84902  0.48795  0.26232  0.0000
H121  H  1.0000  0.34965  0.77349  0.76188  0.0000
H122  H  1.0000  0.85009  0.77512  0.76212  0.0000
H123  H  1.0000  0.40197  0.23647  0.23747  0.0000
H124  H  1.0000  0.90143  0.23587  0.23766  0.0000
H125  H  1.0000  0.40221  0.52442  0.73772  0.0000
H126  H  1.0000  0.90293  0.52027  0.74009  0.0000
H127  H  1.0000  0.40148  0.73661  0.23726  0.0000
H128  H  1.0000  0.90115  0.73695  0.23712  0.0000
H129  H  1.0000  0.40199  0.02565  0.73709  0.0000
H130  H  1.0000  0.90754  0.02992  0.73593  0.0000
H131  H  1.0000  0.04483  0.25720  0.14914  0.0000
H132  H  1.0000  0.54538  0.25561  0.14954  0.0000
H133  H  1.0000  0.22216  0.89325  0.95850  0.0000
H134  H  1.0000  0.72244  0.89205  0.95943  0.0000
H135  H  1.0000  0.04267  0.49853  0.65256  0.0000
H136  H  1.0000  0.54561  0.50411  0.64958  0.0000
H137  H  1.0000  0.21607  0.17574  0.43126  0.0000
H138  H  1.0000  0.71574  0.17498  0.43191  0.0000
H139  H  1.0000  0.04513  0.75654  0.14962  0.0000
H140  H  1.0000  0.54549  0.75683  0.14919  0.0000
H141  H  1.0000  0.04593  0.00551  0.64916  0.0000
H142  H  1.0000  0.54535  0.00473  0.64915  0.0000
H143  H  1.0000  0.20242  0.25871  0.84760  0.0000
H144  H  1.0000  0.70668  0.25502  0.85192  0.0000
H145  H  1.0000  0.20732  0.75400  0.85026  0.0000
H146  H  1.0000  0.70649  0.75580  0.85090  0.0000
H147  H  1.0000  0.20628  0.00674  0.35092  0.0000
H148  H  1.0000  0.70621  0.00573  0.35172  0.0000
H149  H  1.0000  0.20571  0.50663  0.35077  0.0000
H150  H  1.0000  0.70569  0.50649  0.35072  0.0000
H151  H  1.0000  0.29530  0.25579  0.14986  0.0000
H152  H  1.0000  0.79507  0.25504  0.14959  0.0000
H153  H  1.0000  0.29549  0.50538  0.65006  0.0000
H154  H  1.0000  0.80023  0.51074  0.64766  0.0000
H155  H  1.0000  0.29498  0.75630  0.14948  0.0000
H156  H  1.0000  0.79485  0.75658  0.14905  0.0000
H157  H  1.0000  0.22307  0.36960  0.45903  0.0000
H158  H  1.0000  0.72298  0.36925  0.45918  0.0000
H159  H  1.0000  0.21569  0.67551  0.43125  0.0000
H160  H  1.0000  0.71559  0.67506  0.43132  0.0000
H161  H  1.0000  0.29537  0.00609  0.64937  0.0000
H162  H  1.0000  0.79776  0.00688  0.65117  0.0000
H163  H  1.0000  0.45565  0.25420  0.85052  0.0000
H164  H  1.0000  0.95602  0.24956  0.84783  0.0000
H165  H  1.0000  0.45578  0.75461  0.85015  0.0000
H166  H  1.0000  0.95581  0.75570  0.85072  0.0000
H167  H  1.0000  0.45585  0.00708  0.35092  0.0000
H168  H  1.0000  0.95575  0.00638  0.35138  0.0000
H169  H  1.0000  0.45524  0.50696  0.35057  0.0000
H170  H  1.0000  0.95503  0.50604  0.35080  0.0000
H171  H  1.0000  0.01289  0.95826  0.83590  0.0000
H172  H  1.0000  0.51217  0.95647  0.83995  0.0000
H173  H  1.0000  0.01205  0.45851  0.84085  0.0000
H174  H  1.0000  0.51253  0.45639  0.83979  0.0000
H175  H  1.0000  0.01216  0.30518  0.34060  0.0000
H176  H  1.0000  0.51252  0.30582  0.33985  0.0000
H177  H  1.0000  0.01195  0.80584  0.34051  0.0000
H178  H  1.0000  0.51211  0.80617  0.34030  0.0000
H179  H  1.0000  0.23878  0.20682  0.65875  0.0000
H180  H  1.0000  0.74024  0.20741  0.65872  0.0000
H181  H  1.0000  0.28510  0.33730  0.56913  0.0000
H182  H  1.0000  0.79083  0.34303  0.56634  0.0000
H183  H  1.0000  0.22345  0.39280  0.95931  0.0000
H184  H  1.0000  0.72301  0.39295  0.95901  0.0000
H185  H  1.0000  0.23912  0.70462  0.65999  0.0000
H186  H  1.0000  0.73905  0.70547  0.65939  0.0000
H187  H  1.0000  0.23809  0.55755  0.15896  0.0000
H188  H  1.0000  0.73837  0.55683  0.16008  0.0000
H189  H  1.0000  0.23823  0.05708  0.15902  0.0000
H190  H  1.0000  0.73876  0.05761  0.16002  0.0000
H191  H  1.0000  0.26159  0.95525  0.83983  0.0000
H192  H  1.0000  0.76083  0.95495  0.84095  0.0000
H193  H  1.0000  0.26243  0.30733  0.33994  0.0000
H194  H  1.0000  0.76238  0.30666  0.34041  0.0000
H195  H  1.0000  0.26238  0.45453  0.83984  0.0000
H196  H  1.0000  0.76213  0.45555  0.83916  0.0000
H197  H  1.0000  0.26189  0.80728  0.33975  0.0000
H198  H  1.0000  0.76214  0.80727  0.34019  0.0000
H199  H  1.0000  0.48879  0.20577  0.65917  0.0000
H200  H  1.0000  0.98526  0.18838  0.66910  0.0000
H201  H  1.0000  0.48847  0.55612  0.15933  0.0000
H202  H  1.0000  0.98834  0.55561  0.15995  0.0000
H203  H  1.0000  0.28485  0.42450  0.06906  0.0000
H204  H  1.0000  0.78501  0.42376  0.06891  0.0000
H205  H  1.0000  0.48870  0.70617  0.65931  0.0000
H206  H  1.0000  0.98981  0.70529  0.65883  0.0000
H207  H  1.0000  0.22283  0.86991  0.45902  0.0000
H208  H  1.0000  0.72297  0.86857  0.45950  0.0000
H209  H  1.0000  0.48861  0.05579  0.15933  0.0000
H210  H  1.0000  0.98852  0.05632  0.15954  0.0000
H211  H  1.0000  0.50331  0.12518  0.75731  0.0000
H212  H  1.0000  0.00270  0.62668  0.75793  0.0000
H213  H  1.0000  0.50307  0.62504  0.75706  0.0000
H214  H  1.0000  0.00234  0.13635  0.25802  0.0000
H215  H  1.0000  0.50290  0.13648  0.25753  0.0000
H216  H  1.0000  0.00196  0.63714  0.25786  0.0000
H217  H  1.0000  0.50216  0.63759  0.25755  0.0000
H218  H  1.0000  0.24862  0.37411  0.74208  0.0000
H219  H  1.0000  0.75036  0.37647  0.74106  0.0000
H220  H  1.0000  0.24949  0.87440  0.74213  0.0000
H221  H  1.0000  0.74918  0.87451  0.74192  0.0000
H222  H  1.0000  0.24830  0.38918  0.24193  0.0000
H223  H  1.0000  0.74850  0.38824  0.24293  0.0000
N1  N  1.0000  0.07129  0.11868  0.52722  0.0000
N2  N  1.0000  0.57236  0.11962  0.52703  0.0000
N3  N  1.0000  0.07079  0.64242  0.02624  0.0000
N4  N  1.0000  0.57160  0.64166  0.02706  0.0000
N5  N  1.0000  0.07121  0.14141  0.02621  0.0000
N6  N  1.0000  0.57206  0.14243  0.02675  0.0000
N7  N  1.0000  0.17776  0.87043  0.97195  0.0000
N8  N  1.0000  0.67834  0.86982  0.97349  0.0000
N9  N  1.0000  0.17919  0.36958  0.97285  0.0000
N10  N  1.0000  0.67896  0.37066  0.97314  0.0000
N11  N  1.0000  0.17903  0.39189  0.47314  0.0000
N12  N  1.0000  0.67887  0.39186  0.47309  0.0000
N13  N  1.0000  0.17879  0.89206  0.47317  0.0000
N14  N  1.0000  0.67884  0.89120  0.47340  0.0000
N15  N  1.0000  0.32159  0.12077  0.52673  0.0000
N16  N  1.0000  0.82299  0.12025  0.52781  0.0000
N17  N  1.0000  0.32165  0.62047  0.52686  0.0000
N18  N  1.0000  0.82176  0.62141  0.52698  0.0000
N19  N  1.0000  0.32126  0.64136  0.02685  0.0000
N20  N  1.0000  0.82153  0.64097  0.02716  0.0000
N21  N  1.0000  0.04907  0.11114  0.79295  0.0000
N22  N  1.0000  0.32166  0.14178  0.02675  0.0000
N23  N  1.0000  0.82181  0.14202  0.02659  0.0000
N24  N  1.0000  0.42804  0.86915  0.97286  0.0000
N25  N  1.0000  0.92817  0.86916  0.97339  0.0000
N26  N  1.0000  0.42897  0.36944  0.97293  0.0000
N27  N  1.0000  0.92876  0.36878  0.97201  0.0000
N28  N  1.0000  0.42902  0.39261  0.47310  0.0000
N29  N  1.0000  0.92883  0.39131  0.47395  0.0000
N30  N  1.0000  0.42862  0.89242  0.47284  0.0000
N31  N  1.0000  0.92874  0.89090  0.47366  0.0000
N32  N  1.0000  0.07195  0.61765  0.52808  0.0000
N33  N  1.0000  0.57196  0.61948  0.52683  0.0000
O1  O  1.0000  0.06068  0.85920  0.94434  0.0000
O2  O  1.0000  0.56140  0.85812  0.94679  0.0000
O3  O  1.0000  0.06207  0.40312  0.44694  0.0000
O4  O  1.0000  0.56193  0.40379  0.44635  0.0000
O5  O  1.0000  0.06184  0.90339  0.44679  0.0000
O6  O  1.0000  0.56193  0.90375  0.44666  0.0000
O7  O  1.0000  0.18828  0.10852  0.55304  0.0000
O8  O  1.0000  0.68924  0.10699  0.55324  0.0000
O9  O  1.0000  0.18891  0.60635  0.55385  0.0000
O10  O  1.0000  0.68886  0.60717  0.55327  0.0000
O11  O  1.0000  0.18767  0.65490  0.05214  0.0000
O12  O  1.0000  0.68850  0.65421  0.05365  0.0000
O13  O  1.0000  0.18813  0.15265  0.05185  0.0000
O14  O  1.0000  0.68896  0.15521  0.05350  0.0000
O15  O  1.0000  0.31106  0.85804  0.94665  0.0000
O16  O  1.0000  0.81129  0.85690  0.94706  0.0000
O17  O  1.0000  0.31205  0.35696  0.94619  0.0000
O18  O  1.0000  0.81183  0.35727  0.94586  0.0000
O19  O  1.0000  0.31212  0.40511  0.44625  0.0000
O20  O  1.0000  0.81196  0.40472  0.44656  0.0000
O21  O  1.0000  0.31174  0.90525  0.44605  0.0000
O22  O  1.0000  0.81187  0.90421  0.44679  0.0000
O23  O  1.0000  0.43850  0.10839  0.55303  0.0000
O24  O  1.0000  0.93977  0.10401  0.55548  0.0000
O25  O  1.0000  0.43857  0.60852  0.55313  0.0000
O26  O  1.0000  0.93854  0.60751  0.55349  0.0000
O27  O  1.0000  0.43816  0.65386  0.05314  0.0000
O28  O  1.0000  0.93844  0.65323  0.05357  0.0000
O29  O  1.0000  0.43859  0.15368  0.05309  0.0000
O30  O  1.0000  0.93873  0.15385  0.05296  0.0000
O31  O  1.0000  0.06232  0.35717  0.94584  0.0000
O32  O  1.0000  0.56203  0.35861  0.94649  0.0000

data_form-III-BZM[94%]:NCM[6%]-B
_cell_length_a               9.99718590100344
_cell_length_b               10.6018899680817
_cell_length_c               21.4628712796328
_cell_angle_alpha            90.0990598900853
_cell_angle_beta             103.785167994324
_cell_angle_gamma            89.9796704328236
_symmetry_space_group_H-M        'P1'
_symmetry_Int_Tables_number      '1'
_symmetry_cell_setting           'triclinic'
loop_
_symmetry_equiv_pos_as_xyz
x,y,z

loop_
_atom_site_label
_atom_site_type_symbol
_atom_site_occupancy
_atom_site_fract_x
_atom_site_fract_y
_atom_site_fract_z
_atom_site_U_iso_or_equiv
C1  C  1.0000  0.20402  0.19632  0.79572  0.0000
C2  C  1.0000  0.66513  0.84612  0.60760  0.0000
C3  C  1.0000  0.40314  0.89750  0.20476  0.0000
C4  C  1.0000  0.59700  0.11531  0.79586  0.0000
C5  C  1.0000  0.70650  0.06246  0.29896  0.0000
C6  C  1.0000  0.59828  0.14758  0.29604  0.0000
C7  C  1.0000  0.59694  0.61628  0.79613  0.0000
C8  C  1.0000  0.59765  0.64687  0.29552  0.0000
C9  C  1.0000  0.90381  0.36592  0.70478  0.0000
C10  C  1.0000  0.90272  0.39659  0.20430  0.0000
C11  C  1.0000  0.90278  0.89678  0.20441  0.0000
C12  C  1.0000  0.66363  0.91898  0.10640  0.0000
C13  C  1.0000  0.16509  0.34376  0.60719  0.0000
C14  C  1.0000  0.16356  0.41890  0.10627  0.0000
C15  C  1.0000  0.16460  0.84147  0.60792  0.0000
C16  C  1.0000  0.84034  0.08942  0.89111  0.0000
C17  C  1.0000  0.70593  0.56187  0.29830  0.0000
C18  C  1.0000  0.83780  0.59329  0.89310  0.0000
C19  C  1.0000  0.83819  0.16879  0.39377  0.0000
C20  C  1.0000  0.83756  0.66774  0.39322  0.0000
C21  C  1.0000  0.70548  0.70106  0.79928  0.0000
C22  C  1.0000  0.79408  0.31187  0.20109  0.0000
C23  C  1.0000  0.79438  0.44953  0.70217  0.0000
C24  C  1.0000  0.70744  0.19703  0.79721  0.0000
C25  C  1.0000  0.79394  0.81229  0.20120  0.0000
C26  C  1.0000  0.79956  0.94289  0.70336  0.0000
C27  C  1.0000  0.23203  0.90512  0.93693  0.0000
C28  C  1.0000  0.23469  0.35493  0.43893  0.0000
C29  C  1.0000  0.23531  0.40661  0.93822  0.0000
C30  C  1.0000  0.19949  0.70338  0.79905  0.0000
C31  C  1.0000  0.23397  0.85520  0.43909  0.0000
C32  C  1.0000  0.26880  0.15600  0.56211  0.0000
C33  C  1.0000  0.26920  0.65675  0.56082  0.0000
C34  C  1.0000  0.26771  0.60592  0.06092  0.0000
C35  C  1.0000  0.16445  0.91911  0.10645  0.0000
C36  C  1.0000  0.26888  0.10581  0.06102  0.0000
C37  C  1.0000  0.73469  0.90645  0.93891  0.0000
C38  C  1.0000  0.73560  0.35604  0.43978  0.0000
C39  C  1.0000  0.73510  0.40540  0.93825  0.0000
C40  C  1.0000  0.73469  0.85430  0.43957  0.0000
C41  C  1.0000  0.76792  0.15616  0.56154  0.0000
C42  C  1.0000  0.20592  0.06152  0.29818  0.0000
C43  C  1.0000  0.76752  0.60537  0.06091  0.0000
C44  C  1.0000  0.76975  0.65757  0.56278  0.0000
C45  C  1.0000  0.76842  0.10518  0.06076  0.0000
C46  C  1.0000  0.33145  0.09558  0.89284  0.0000
C47  C  1.0000  0.22627  0.00578  0.88789  0.0000
C48  C  1.0000  0.22889  0.25285  0.39042  0.0000
C49  C  1.0000  0.22845  0.50838  0.88963  0.0000
C50  C  1.0000  0.22846  0.75324  0.39053  0.0000
C51  C  1.0000  0.27255  0.50385  0.10929  0.0000
C52  C  1.0000  0.27351  0.00396  0.10947  0.0000
C53  C  1.0000  0.27391  0.25854  0.61033  0.0000
C54  C  1.0000  0.20596  0.56192  0.29828  0.0000
C55  C  1.0000  0.27433  0.75780  0.60975  0.0000
C56  C  1.0000  0.72953  0.00759  0.89008  0.0000
C57  C  1.0000  0.33638  0.59397  0.89155  0.0000
C58  C  1.0000  0.72962  0.25405  0.39117  0.0000
C59  C  1.0000  0.72907  0.50823  0.89027  0.0000
C60  C  1.0000  0.72884  0.75272  0.39081  0.0000
C61  C  1.0000  0.77238  0.50339  0.10929  0.0000
C62  C  1.0000  0.77298  0.00339  0.10922  0.0000
C63  C  1.0000  0.77311  0.25866  0.60979  0.0000
C64  C  1.0000  0.77314  0.76051  0.61070  0.0000
C65  C  1.0000  0.17613  0.43973  0.65273  0.0000
C66  C  1.0000  0.29407  0.31209  0.20099  0.0000
C67  C  1.0000  0.17560  0.93554  0.65441  0.0000
C68  C  1.0000  0.33747  0.16763  0.39304  0.0000
C69  C  1.0000  0.17477  0.32312  0.15176  0.0000
C70  C  1.0000  0.17540  0.82353  0.15203  0.0000
C71  C  1.0000  0.32558  0.07205  0.34725  0.0000
C72  C  1.0000  0.32012  0.19059  0.84698  0.0000
C73  C  1.0000  0.32546  0.57248  0.34744  0.0000
C74  C  1.0000  0.32164  0.69100  0.84649  0.0000
C75  C  1.0000  0.67459  0.43798  0.65323  0.0000
C76  C  1.0000  0.67915  0.93950  0.65451  0.0000
C77  C  1.0000  0.67457  0.32299  0.15199  0.0000
C78  C  1.0000  0.29510  0.45063  0.70218  0.0000
C79  C  1.0000  0.33713  0.66806  0.39323  0.0000
C80  C  1.0000  0.67457  0.82348  0.15202  0.0000
C81  C  1.0000  0.82891  0.18404  0.84500  0.0000
C82  C  1.0000  0.82570  0.68973  0.84791  0.0000
C83  C  1.0000  0.82621  0.07312  0.34801  0.0000
C84  C  1.0000  0.82568  0.57235  0.34732  0.0000
C85  C  1.0000  0.11082  0.01112  0.83593  0.0000
C86  C  1.0000  0.10892  0.24127  0.34122  0.0000
C87  C  1.0000  0.10684  0.52052  0.84143  0.0000
C88  C  1.0000  0.10864  0.74160  0.34124  0.0000
C89  C  1.0000  0.39327  0.27067  0.65979  0.0000
C90  C  1.0000  0.66349  0.34265  0.60737  0.0000
C91  C  1.0000  0.29456  0.81262  0.20135  0.0000
C92  C  1.0000  0.39448  0.76957  0.65880  0.0000
C93  C  1.0000  0.39213  0.49175  0.15865  0.0000
C94  C  1.0000  0.39290  0.99205  0.15896  0.0000
C95  C  1.0000  0.60785  0.02159  0.84211  0.0000
C96  C  1.0000  0.60954  0.24225  0.34202  0.0000
C97  C  1.0000  0.60848  0.52092  0.84155  0.0000
C98  C  1.0000  0.60877  0.74117  0.34166  0.0000
C99  C  1.0000  0.89342  0.27163  0.65869  0.0000
C100  C  1.0000  0.89216  0.49123  0.15853  0.0000
C101  C  1.0000  0.66329  0.41869  0.10644  0.0000
C102  C  1.0000  0.89039  0.77340  0.66146  0.0000
C103  C  1.0000  0.29575  0.94646  0.70316  0.0000
C104  C  1.0000  0.89259  0.99119  0.15854  0.0000
C105  C  1.0000  0.10014  0.10583  0.79020  0.0000
C106  C  1.0000  0.09270  0.61699  0.79648  0.0000
C107  C  1.0000  0.09775  0.14671  0.29522  0.0000
C108  C  1.0000  0.09772  0.64708  0.29523  0.0000
C109  C  1.0000  0.40354  0.36550  0.70562  0.0000
C110  C  1.0000  0.40496  0.86304  0.70533  0.0000
C111  C  1.0000  0.40260  0.39701  0.20437  0.0000
H1  H  1.0000  0.05698  0.14175  0.54200  0.0000
H2  H  1.0000  0.57210  0.84105  0.56894  0.0000
H3  H  1.0000  0.49653  0.88906  0.24292  0.0000
H4  H  1.0000  0.50168  0.12556  0.75903  0.0000
H5  H  1.0000  0.55580  0.14239  0.54103  0.0000
H6  H  1.0000  0.50453  0.13942  0.25806  0.0000
H7  H  1.0000  0.50272  0.62545  0.75853  0.0000
H8  H  1.0000  0.50393  0.63883  0.25751  0.0000
H9  H  1.0000  0.99769  0.37491  0.74260  0.0000
H10  H  1.0000  0.99640  0.38797  0.24228  0.0000
H11  H  1.0000  0.99635  0.88813  0.24244  0.0000
H12  H  1.0000  0.57049  0.92600  0.06795  0.0000
H13  H  1.0000  0.07216  0.33675  0.56860  0.0000
H14  H  1.0000  0.07113  0.83472  0.56960  0.0000
H15  H  1.0000  0.07046  0.42571  0.06777  0.0000
H16  H  1.0000  0.93541  0.08089  0.92833  0.0000
H17  H  1.0000  0.55561  0.61976  0.04042  0.0000
H18  H  1.0000  0.93168  0.17548  0.43207  0.0000
H19  H  1.0000  0.93163  0.58576  0.93112  0.0000
H20  H  1.0000  0.93113  0.67447  0.43147  0.0000
H21  H  1.0000  0.55669  0.11993  0.04060  0.0000
H22  H  1.0000  0.94634  0.89024  0.95823  0.0000
H23  H  1.0000  0.94766  0.37013  0.45962  0.0000
H24  H  1.0000  0.55753  0.64331  0.54171  0.0000
H25  H  1.0000  0.94706  0.39038  0.95758  0.0000
H26  H  1.0000  0.94659  0.86903  0.45925  0.0000
H27  H  1.0000  0.14020  0.04267  0.49717  0.0000
H28  H  1.0000  0.14063  0.54363  0.49574  0.0000
H29  H  1.0000  0.13930  0.71775  0.99525  0.0000
H30  H  1.0000  0.05777  0.64208  0.54107  0.0000
H31  H  1.0000  0.14108  0.21782  0.99538  0.0000
H32  H  1.0000  0.36130  0.79547  0.00328  0.0000
H33  H  1.0000  0.36424  0.29533  0.00362  0.0000
H34  H  1.0000  0.36348  0.46814  0.50372  0.0000
H35  H  1.0000  0.07141  0.92586  0.06791  0.0000
H36  H  1.0000  0.36262  0.96818  0.50412  0.0000
H37  H  1.0000  0.63963  0.04282  0.49655  0.0000
H38  H  1.0000  0.64219  0.54359  0.49778  0.0000
H39  H  1.0000  0.63956  0.71879  0.99606  0.0000
H40  H  1.0000  0.64036  0.21825  0.99571  0.0000
H41  H  1.0000  0.86288  0.79330  0.00372  0.0000
H42  H  1.0000  0.05575  0.61927  0.04012  0.0000
H43  H  1.0000  0.86389  0.29152  0.00247  0.0000
H44  H  1.0000  0.86476  0.46819  0.50496  0.0000
H45  H  1.0000  0.86335  0.96765  0.50430  0.0000
H46  H  1.0000  0.42139  0.09271  0.93317  0.0000
H47  H  1.0000  0.19790  0.98751  0.26212  0.0000
H48  H  1.0000  0.19615  0.27014  0.75969  0.0000
H49  H  1.0000  0.19815  0.48793  0.26222  0.0000
H50  H  1.0000  0.18612  0.78051  0.76460  0.0000
H51  H  1.0000  0.30159  0.23777  0.23674  0.0000
H52  H  1.0000  0.30214  0.52483  0.73812  0.0000
H53  H  1.0000  0.30190  0.73848  0.23718  0.0000
H54  H  1.0000  0.05687  0.11868  0.03965  0.0000
H55  H  1.0000  0.30313  0.01926  0.73974  0.0000
H56  H  1.0000  0.69852  0.98840  0.26291  0.0000
H57  H  1.0000  0.43126  0.58702  0.92901  0.0000
H58  H  1.0000  0.69959  0.27051  0.76100  0.0000
H59  H  1.0000  0.69796  0.48806  0.26213  0.0000
H60  H  1.0000  0.69692  0.77593  0.76381  0.0000
H61  H  1.0000  0.80169  0.23765  0.23689  0.0000
H62  H  1.0000  0.80138  0.52295  0.73847  0.0000
H63  H  1.0000  0.80131  0.73819  0.23705  0.0000
H64  H  1.0000  0.81200  0.01380  0.74138  0.0000
H65  H  1.0000  0.08959  0.25718  0.14821  0.0000
H66  H  1.0000  0.44418  0.89410  0.95837  0.0000
H67  H  1.0000  0.09106  0.50579  0.64920  0.0000
H68  H  1.0000  0.43087  0.17427  0.43139  0.0000
H69  H  1.0000  0.09016  0.75768  0.14850  0.0000
H70  H  1.0000  0.08981  0.00007  0.65238  0.0000
H71  H  1.0000  0.40245  0.25997  0.85173  0.0000
H72  H  1.0000  0.40593  0.75769  0.84939  0.0000
H73  H  1.0000  0.41049  0.00598  0.35031  0.0000
H74  H  1.0000  0.41044  0.50646  0.35059  0.0000
H75  H  1.0000  0.58928  0.25724  0.14856  0.0000
H76  H  1.0000  0.58870  0.50285  0.65040  0.0000
H77  H  1.0000  0.58913  0.75789  0.14861  0.0000
H78  H  1.0000  0.44667  0.36869  0.45913  0.0000
H79  H  1.0000  0.43034  0.67466  0.43168  0.0000
H80  H  1.0000  0.59719  0.00802  0.65306  0.0000
H81  H  1.0000  0.91563  0.24741  0.84682  0.0000
H82  H  1.0000  0.91068  0.75564  0.85098  0.0000
H83  H  1.0000  0.91118  0.00710  0.35110  0.0000
H84  H  1.0000  0.91071  0.50645  0.35028  0.0000
H85  H  1.0000  0.03080  0.93973  0.83129  0.0000
H86  H  1.0000  0.02308  0.45451  0.84090  0.0000
H87  H  1.0000  0.02460  0.30694  0.34025  0.0000
H88  H  1.0000  0.02424  0.80720  0.34020  0.0000
H89  H  1.0000  0.47787  0.20512  0.66121  0.0000
H90  H  1.0000  0.56979  0.33515  0.56925  0.0000
H91  H  1.0000  0.44750  0.39375  0.95870  0.0000
H92  H  1.0000  0.47918  0.70449  0.65942  0.0000
H93  H  1.0000  0.47687  0.55701  0.15984  0.0000
H94  H  1.0000  0.47765  0.05731  0.16020  0.0000
H95  H  1.0000  0.52182  0.95867  0.84235  0.0000
H96  H  1.0000  0.52517  0.30789  0.34101  0.0000
H97  H  1.0000  0.52394  0.45557  0.84057  0.0000
H98  H  1.0000  0.52432  0.80662  0.34079  0.0000
H99  H  1.0000  0.97876  0.20739  0.65929  0.0000
H100  H  1.0000  0.97696  0.55634  0.15959  0.0000
H101  H  1.0000  0.56998  0.42575  0.06809  0.0000
H102  H  1.0000  0.97643  0.70838  0.66426  0.0000
H103  H  1.0000  0.44579  0.86929  0.45910  0.0000
H104  H  1.0000  0.97757  0.05610  0.15960  0.0000
H105  H  1.0000  0.01038  0.10869  0.74993  0.0000
H106  H  1.0000  0.99695  0.62702  0.76000  0.0000
H107  H  1.0000  0.00407  0.13859  0.25720  0.0000
H108  H  1.0000  0.00417  0.63897  0.25713  0.0000
H109  H  1.0000  0.49678  0.37371  0.74387  0.0000
H110  H  1.0000  0.49850  0.87148  0.74340  0.0000
H111  H  1.0000  0.49613  0.38842  0.24244  0.0000
N1  N  1.0000  0.14501  0.11898  0.52792  0.0000
N2  N  1.0000  0.14404  0.64211  0.02631  0.0000
N3  N  1.0000  0.90423  0.86108  0.70738  0.0000
N4  N  1.0000  0.14538  0.14158  0.02604  0.0000
N5  N  1.0000  0.35602  0.87109  0.97226  0.0000
N6  N  1.0000  0.35940  0.37118  0.97277  0.0000
N7  N  1.0000  0.35861  0.39140  0.47322  0.0000
N8  N  1.0000  0.35787  0.89190  0.47335  0.0000
N9  N  1.0000  0.64415  0.11917  0.52727  0.0000
N10  N  1.0000  0.64643  0.62032  0.52832  0.0000
N11  N  1.0000  0.64392  0.64222  0.02651  0.0000
N12  N  1.0000  0.64482  0.14226  0.02653  0.0000
N13  N  1.0000  0.85854  0.86928  0.97295  0.0000
N14  N  1.0000  0.85911  0.36772  0.97178  0.0000
N15  N  1.0000  0.85972  0.39252  0.47393  0.0000
N16  N  1.0000  0.85866  0.89116  0.47364  0.0000
N17  N  1.0000  0.14540  0.61985  0.52658  0.0000
O1  O  1.0000  0.12237  0.85504  0.94452  0.0000
O2  O  1.0000  0.12477  0.40421  0.44680  0.0000
O3  O  1.0000  0.12400  0.90411  0.44708  0.0000
O4  O  1.0000  0.37896  0.10701  0.55431  0.0000
O5  O  1.0000  0.37933  0.60857  0.55250  0.0000
O6  O  1.0000  0.37789  0.65513  0.05346  0.0000
O7  O  1.0000  0.37919  0.15527  0.05385  0.0000
O8  O  1.0000  0.62455  0.85880  0.94732  0.0000
O9  O  1.0000  0.62513  0.35694  0.94645  0.0000
O10  O  1.0000  0.62588  0.40500  0.44805  0.0000
O11  O  1.0000  0.62478  0.90267  0.44802  0.0000
O12  O  1.0000  0.87799  0.10665  0.55399  0.0000
O13  O  1.0000  0.88065  0.60907  0.55587  0.0000
O14  O  1.0000  0.87789  0.65390  0.05327  0.0000
O15  O  1.0000  0.87884  0.15334  0.05295  0.0000
O16  O  1.0000  0.12582  0.35693  0.94627  0.0000


data_form-III-BZM[88%]:NCM[12%]-B
_cell_length_a               5.00165820657056
_cell_length_b               10.6140126446768
_cell_length_c               21.3269076134333
_cell_angle_alpha            89.760454005794
_cell_angle_beta             103.599013673283
_cell_angle_gamma            90.2114826797555
_symmetry_space_group_H-M        'P1'
_symmetry_Int_Tables_number      '1'
_symmetry_cell_setting           'triclinic'
loop_
_symmetry_equiv_pos_as_xyz
x,y,z

loop_
_atom_site_label
_atom_site_type_symbol
_atom_site_occupancy
_atom_site_fract_x
_atom_site_fract_y
_atom_site_fract_z
_atom_site_U_iso_or_equiv
C1  C  1.0000  0.41901  0.20253  0.79632  0.0000
C2  C  1.0000  0.80503  0.89684  0.20425  0.0000
C3  C  1.0000  0.33348  0.34403  0.60933  0.0000
C4  C  1.0000  0.32741  0.41778  0.10671  0.0000
C5  C  1.0000  0.33480  0.84228  0.60942  0.0000
C6  C  1.0000  0.47028  0.90681  0.93677  0.0000
C7  C  1.0000  0.46671  0.35515  0.43992  0.0000
C8  C  1.0000  0.46203  0.40799  0.93738  0.0000
C9  C  1.0000  0.40045  0.69030  0.79445  0.0000
C10  C  1.0000  0.46270  0.85497  0.44008  0.0000
C11  C  1.0000  0.53126  0.15550  0.56277  0.0000
C12  C  1.0000  0.53662  0.65531  0.56311  0.0000
C13  C  1.0000  0.53346  0.60460  0.05986  0.0000
C14  C  1.0000  0.32602  0.91785  0.10624  0.0000
C15  C  1.0000  0.53125  0.10545  0.05993  0.0000
C16  C  1.0000  0.41270  0.06139  0.29938  0.0000
C17  C  1.0000  0.67953  0.09452  0.89129  0.0000
C18  C  1.0000  0.46037  0.01025  0.88870  0.0000
C19  C  1.0000  0.45679  0.25313  0.39136  0.0000
C20  C  1.0000  0.45498  0.51009  0.88878  0.0000
C21  C  1.0000  0.45331  0.75331  0.39136  0.0000
C22  C  1.0000  0.54464  0.50296  0.10893  0.0000
C23  C  1.0000  0.54317  0.00317  0.10870  0.0000
C24  C  1.0000  0.54783  0.25829  0.61102  0.0000
C25  C  1.0000  0.41092  0.56261  0.29890  0.0000
C26  C  1.0000  0.54870  0.75546  0.61258  0.0000
C27  C  1.0000  0.67258  0.59440  0.89039  0.0000
C28  C  1.0000  0.36645  0.44229  0.65387  0.0000
C29  C  1.0000  0.59025  0.31214  0.20213  0.0000
C30  C  1.0000  0.35887  0.93674  0.65573  0.0000
C31  C  1.0000  0.67410  0.16840  0.39430  0.0000
C32  C  1.0000  0.35123  0.32241  0.15294  0.0000
C33  C  1.0000  0.34969  0.82214  0.15229  0.0000
C34  C  1.0000  0.65121  0.07264  0.34866  0.0000
C35  C  1.0000  0.65776  0.19058  0.84550  0.0000
C36  C  1.0000  0.64880  0.57345  0.34839  0.0000
C37  C  1.0000  0.64418  0.68630  0.84248  0.0000
C38  C  1.0000  0.61305  0.45558  0.70045  0.0000
C39  C  1.0000  0.67081  0.66868  0.39428  0.0000
C40  C  1.0000  0.22032  0.02392  0.83974  0.0000
C41  C  1.0000  0.21781  0.24088  0.34191  0.0000
C42  C  1.0000  0.21851  0.52322  0.83864  0.0000
C43  C  1.0000  0.21498  0.74145  0.34171  0.0000
C44  C  1.0000  0.79325  0.27146  0.65842  0.0000
C45  C  1.0000  0.58870  0.81161  0.20148  0.0000
C46  C  1.0000  0.78448  0.76318  0.66323  0.0000
C47  C  1.0000  0.78428  0.49161  0.15827  0.0000
C48  C  1.0000  0.78289  0.99151  0.15799  0.0000
C49  C  1.0000  0.59602  0.94486  0.70565  0.0000
C50  C  1.0000  0.20018  0.11873  0.79362  0.0000
C51  C  1.0000  0.19632  0.14614  0.29605  0.0000
C52  C  1.0000  0.19429  0.64720  0.29563  0.0000
C53  C  1.0000  0.82525  0.36908  0.70286  0.0000
C54  C  1.0000  0.80741  0.85734  0.70939  0.0000
C55  C  1.0000  0.80644  0.39738  0.20476  0.0000
H1  H  1.0000  0.10715  0.14216  0.54334  0.0000
H2  H  1.0000  0.99205  0.88878  0.24239  0.0000
H3  H  1.0000  0.14220  0.33626  0.57239  0.0000
H4  H  1.0000  0.15065  0.83758  0.57022  0.0000
H5  H  1.0000  0.14068  0.42426  0.06832  0.0000
H6  H  1.0000  0.27190  0.04312  0.49821  0.0000
H7  H  1.0000  0.27839  0.54476  0.49719  0.0000
H8  H  1.0000  0.27768  0.71812  0.99498  0.0000
H9  H  1.0000  0.11321  0.64206  0.54289  0.0000
H10  H  1.0000  0.27325  0.21832  0.99504  0.0000
H11  H  1.0000  0.72544  0.79270  0.00160  0.0000
H12  H  1.0000  0.71719  0.29365  0.00233  0.0000
H13  H  1.0000  0.72297  0.46771  0.50540  0.0000
H14  H  1.0000  0.13943  0.92450  0.06781  0.0000
H15  H  1.0000  0.71861  0.96728  0.50563  0.0000
H16  H  1.0000  0.11029  0.61939  0.04040  0.0000
H17  H  1.0000  0.86647  0.08661  0.92953  0.0000
H18  H  1.0000  0.39717  0.98700  0.26356  0.0000
H19  H  1.0000  0.40611  0.27621  0.75991  0.0000
H20  H  1.0000  0.39617  0.48873  0.26284  0.0000
H21  H  1.0000  0.37525  0.76024  0.75576  0.0000
H22  H  1.0000  0.60609  0.23835  0.23857  0.0000
H23  H  1.0000  0.64428  0.53404  0.73422  0.0000
H24  H  1.0000  0.60444  0.73760  0.23778  0.0000
H25  H  1.0000  0.10763  0.11918  0.04032  0.0000
H26  H  1.0000  0.61344  0.01847  0.74193  0.0000
H27  H  1.0000  0.85987  0.58929  0.92874  0.0000
H28  H  1.0000  0.18147  0.25634  0.15017  0.0000
H29  H  1.0000  0.89398  0.89263  0.95691  0.0000
H30  H  1.0000  0.19919  0.50905  0.65141  0.0000
H31  H  1.0000  0.86013  0.17534  0.43286  0.0000
H32  H  1.0000  0.17989  0.75603  0.14937  0.0000
H33  H  1.0000  0.19155  0.00385  0.65241  0.0000
H34  H  1.0000  0.82944  0.25564  0.84845  0.0000
H35  H  1.0000  0.80948  0.75314  0.84208  0.0000
H36  H  1.0000  0.82103  0.00683  0.35220  0.0000
H37  H  1.0000  0.81885  0.50780  0.35182  0.0000
H38  H  1.0000  0.89020  0.36866  0.46073  0.0000
H39  H  1.0000  0.85626  0.67530  0.43302  0.0000
H40  H  1.0000  0.04948  0.95958  0.83898  0.0000
H41  H  1.0000  0.04605  0.45867  0.83673  0.0000
H42  H  1.0000  0.04887  0.30599  0.34081  0.0000
H43  H  1.0000  0.04588  0.80648  0.34062  0.0000
H44  H  1.0000  0.95954  0.20539  0.65860  0.0000
H45  H  1.0000  0.88495  0.39344  0.95757  0.0000
H46  H  1.0000  0.94751  0.69413  0.66631  0.0000
H47  H  1.0000  0.95294  0.55727  0.15904  0.0000
H48  H  1.0000  0.95145  0.05732  0.15890  0.0000
H49  H  1.0000  0.88600  0.86829  0.46090  0.0000
H50  H  1.0000  0.01274  0.12768  0.75572  0.0000
H51  H  1.0000  0.00925  0.13740  0.25797  0.0000
H52  H  1.0000  0.00773  0.63875  0.25739  0.0000
H53  H  1.0000  0.01848  0.38017  0.73862  0.0000
H54  H  1.0000  0.99167  0.86250  0.74839  0.0000
H55  H  1.0000  0.99339  0.38960  0.24294  0.0000
N1  N  1.0000  0.28261  0.11924  0.52899  0.0000
N2  N  1.0000  0.28599  0.64156  0.02576  0.0000
N3  N  1.0000  0.28341  0.14195  0.02588  0.0000
N4  N  1.0000  0.71727  0.86913  0.97077  0.0000
N5  N  1.0000  0.70834  0.37049  0.97159  0.0000
N6  N  1.0000  0.71362  0.39156  0.47456  0.0000
N7  N  1.0000  0.70952  0.89120  0.47477  0.0000
N8  N  1.0000  0.18928  0.61027  0.79208  0.0000
N9  N  1.0000  0.28863  0.62040  0.52822  0.0000
O1  O  1.0000  0.25021  0.85714  0.94457  0.0000
O2  O  1.0000  0.24651  0.40402  0.44743  0.0000
O3  O  1.0000  0.24240  0.90380  0.44760  0.0000
O4  O  1.0000  0.74916  0.10588  0.55421  0.0000
O5  O  1.0000  0.75551  0.60647  0.55476  0.0000
O6  O  1.0000  0.75307  0.65304  0.05113  0.0000
O7  O  1.0000  0.75044  0.15485  0.05152  0.0000
O8  O  1.0000  0.24048  0.35999  0.94506  0.0000

data_form-III-BZM[75%]:NCM[25%]-B
_cell_length_a               5.00590057582384
_cell_length_b               5.33513449267437
_cell_length_c               21.0196574778048
_cell_angle_alpha            89.4930373164902
_cell_angle_beta             103.221452867681
_cell_angle_gamma            90.3689370277388
_symmetry_space_group_H-M        'P1'
_symmetry_Int_Tables_number      '1'
_symmetry_cell_setting           'triclinic'
loop_
_symmetry_equiv_pos_as_xyz
x,y,z

loop_
_atom_site_label
_atom_site_type_symbol
_atom_site_occupancy
_atom_site_fract_x
_atom_site_fract_y
_atom_site_fract_z
_atom_site_U_iso_or_equiv
C1  C  1.0000  0.33594  0.68440  0.61181  0.0000
C2  C  1.0000  0.32573  0.83512  0.10646  0.0000
C3  C  1.0000  0.46262  0.71037  0.44055  0.0000
C4  C  1.0000  0.46708  0.81746  0.93574  0.0000
C5  C  1.0000  0.41071  0.38900  0.79285  0.0000
C6  C  1.0000  0.52918  0.30880  0.56427  0.0000
C7  C  1.0000  0.52962  0.20974  0.05891  0.0000
C8  C  1.0000  0.40982  0.12318  0.29946  0.0000
C9  C  1.0000  0.45356  0.50647  0.39176  0.0000
C10  C  1.0000  0.46127  0.02487  0.88743  0.0000
C11  C  1.0000  0.54206  0.00551  0.10834  0.0000
C12  C  1.0000  0.54684  0.51027  0.61381  0.0000
C13  C  1.0000  0.68059  0.19096  0.88903  0.0000
C14  C  1.0000  0.37047  0.87913  0.65693  0.0000
C15  C  1.0000  0.58992  0.62285  0.20246  0.0000
C16  C  1.0000  0.67055  0.33833  0.39479  0.0000
C17  C  1.0000  0.35070  0.64390  0.15317  0.0000
C18  C  1.0000  0.64788  0.14693  0.34898  0.0000
C19  C  1.0000  0.65425  0.37667  0.84104  0.0000
C20  C  1.0000  0.61586  0.90178  0.70424  0.0000
C21  C  1.0000  0.21527  0.48085  0.34204  0.0000
C22  C  1.0000  0.22465  0.05664  0.83742  0.0000
C23  C  1.0000  0.78877  0.52938  0.66274  0.0000
C24  C  1.0000  0.78199  0.98223  0.15773  0.0000
C25  C  1.0000  0.19378  0.29139  0.29604  0.0000
C26  C  1.0000  0.82254  0.72430  0.70738  0.0000
C27  C  1.0000  0.80520  0.79324  0.20468  0.0000
H1  H  1.0000  0.10594  0.28320  0.54506  0.0000
H2  H  1.0000  0.14637  0.67201  0.57414  0.0000
H3  H  1.0000  0.13892  0.84865  0.06798  0.0000
H4  H  1.0000  0.26984  0.08876  0.49869  0.0000
H5  H  1.0000  0.27356  0.43763  0.99417  0.0000
H6  H  1.0000  0.71949  0.58549  0.00048  0.0000
H7  H  1.0000  0.71680  0.93480  0.50645  0.0000
H8  H  1.0000  0.10710  0.23902  0.04019  0.0000
H9  H  1.0000  0.39443  0.97436  0.26354  0.0000
H10  H  1.0000  0.38788  0.52931  0.75379  0.0000
H11  H  1.0000  0.60650  0.47511  0.23933  0.0000
H12  H  1.0000  0.64894  0.05822  0.73817  0.0000
H13  H  1.0000  0.86794  0.17698  0.92739  0.0000
H14  H  1.0000  0.18159  0.51195  0.15083  0.0000
H15  H  1.0000  0.20597  0.01429  0.65450  0.0000
H16  H  1.0000  0.85605  0.35294  0.43360  0.0000
H17  H  1.0000  0.82122  0.50774  0.84038  0.0000
H18  H  1.0000  0.81742  0.01635  0.35258  0.0000
H19  H  1.0000  0.88532  0.73600  0.46184  0.0000
H20  H  1.0000  0.05004  0.93098  0.83578  0.0000
H21  H  1.0000  0.04656  0.60993  0.34102  0.0000
H22  H  1.0000  0.94916  0.39043  0.66527  0.0000
H23  H  1.0000  0.88951  0.78752  0.95577  0.0000
H24  H  1.0000  0.94985  0.11371  0.15824  0.0000
H25  H  1.0000  0.00694  0.27290  0.25783  0.0000
H26  H  1.0000  0.01342  0.74031  0.74424  0.0000
H27  H  1.0000  0.99225  0.77741  0.24293  0.0000
N1  N  1.0000  0.28064  0.23940  0.52992  0.0000
N2  N  1.0000  0.28239  0.28408  0.02508  0.0000
N3  N  1.0000  0.71230  0.73981  0.96967  0.0000
N4  N  1.0000  0.70837  0.78271  0.47553  0.0000
N5  N  1.0000  0.19735  0.23248  0.79077  0.0000
O1  O  1.0000  0.24255  0.80828  0.44782  0.0000
O2  O  1.0000  0.74582  0.21050  0.55495  0.0000
O3  O  1.0000  0.74818  0.30734  0.04950  0.0000
O4  O  1.0000  0.24565  0.72027  0.94342  0.0000
